# Supplementary material for: Integrated analysis of the transcriptome-wide m6A methylome in preeclampsia and healthy control placentas
Source: PeerJ. 2020 Sep 15;8:e9880. doi: 10.7717/peerj.9880 (PMC7500358; doi:10.7717/peerj.9880)
Supplement: Supplemental Information 8 [file peerj-08-9880-s008.zip]

Archive with 31 entries (26 files):
- raw data/
- raw data/1.description of qRT-PCR.xlsx
- raw data/2.raw data-qRT-PCR/
- raw data/2.raw data-qRT-PCR/ALKBH5.xls
- raw data/2.raw data-qRT-PCR/FTO.xls
- raw data/2.raw data-qRT-PCR/Mettl14.xls
- raw data/2.raw data-qRT-PCR/Mettl3.xls
- raw data/2.raw data-qRT-PCR/WTAP.xls
- raw data/2.raw data-qRT-PCR/a┬-actin.xls
- raw data/3.Amplification Plot-qRT-PCR/
- raw data/3.Amplification Plot-qRT-PCR/Amplification Plot ALKBH5.png
- raw data/3.Amplification Plot-qRT-PCR/Amplification Plot FTO.png
- raw data/3.Amplification Plot-qRT-PCR/Amplification Plot Mettl14.png
- raw data/3.Amplification Plot-qRT-PCR/Amplification Plot Mettl3.png
- raw data/3.Amplification Plot-qRT-PCR/Amplification Plot WTAP.png
- raw data/3.Amplification Plot-qRT-PCR/Amplification Plot a┬-actin.png
- raw data/4.Melt Curve Plot-qRT-PCR/
- raw data/4.Melt Curve Plot-qRT-PCR/Melt Curve Plot ALKBH5.png
- raw data/4.Melt Curve Plot-qRT-PCR/Melt Curve Plot FTO.png
- raw data/4.Melt Curve Plot-qRT-PCR/Melt Curve Plot Mettl14.png
- raw data/4.Melt Curve Plot-qRT-PCR/Melt Curve Plot Mettl3.png
- raw data/4.Melt Curve Plot-qRT-PCR/Melt Curve Plot WTAP.png
- raw data/4.Melt Curve Plot-qRT-PCR/Melt Curve Plot a┬-actin.png
- raw data/5.Standard Curve-qRT-PCR/
- raw data/5.Standard Curve-qRT-PCR/Standard Curve ALKBH5.png
- raw data/5.Standard Curve-qRT-PCR/Standard Curve FTO.png
- raw data/5.Standard Curve-qRT-PCR/Standard Curve Mettl14.png
- raw data/5.Standard Curve-qRT-PCR/Standard Curve Mettl3.png
- raw data/5.Standard Curve-qRT-PCR/Standard Curve WTAP.png
- raw data/5.Standard Curve-qRT-PCR/Standard Curve a┬-actin.png
- raw data/6.m6A levels of total RNA.xlsx
