# Supplementary material for: Integrated analysis of the transcriptome-wide m6A methylome in preeclampsia and healthy control placentas
Source: PeerJ. 2020 Sep 15;8:e9880. doi: 10.7717/peerj.9880 (PMC7500358; doi:10.7717/peerj.9880)
Supplement: Supplemental Information 8 [file peerj-08-9880-s008.zip › raw data/1.description of qRT-PCR.xlsx]

## Sheet: Sheet1
SERIES
title	qRT-PCR
summary	mRNA levels of the m6A-related genes METTL3, METTL14, FTO, WTAP, and ALKBH5 were analysed in the PE and control samples using quantitative real-time PCR
SAMPLES
Sample name	title	source name	organism	description
Sample 1	ECL001	placenta	Homo sapiens	preeclampsia
Sample 2	ECL003	placenta	Homo sapiens	preeclampsia
Sample 3	ECL004	placenta	Homo sapiens	preeclampsia
Sample 4	ECL005	placenta	Homo sapiens	preeclampsia
Sample 5	NEG002	placenta	Homo sapiens	control
Sample 6	NEG003	placenta	Homo sapiens	control
Sample 7	NEG004	placenta	Homo sapiens	control
Sample 8	NEG005	placenta	Homo sapiens	control
raw data/raw numbers
file name
METTL3.xls
METTL14.xls
WTAP.xls
FTO.xls
ALKBH5.xls
β-actin.xls
Amplification Plot METTL3
Amplification Plot METTL14
Amplification Plot WTAP
Amplification Plot FTO
Amplification Plot ALKBH5
Amplification Plot β-actin
Melt Curve Plot METTL3
Melt Curve Plot METTL14
Melt Curve Plot WTAP
Melt Curve Plot FTO
Melt Curve Plot ALKBH5
Melt Curve Plot β-actin
Standard Curve METTL3
Standard Curve METTL14
Standard Curve WTAP
Standard Curve FTO
Standard Curve ALKBH5
Standard Curve β-actin
