# Supplementary material for: Integrated analysis of the transcriptome-wide m6A methylome in preeclampsia and healthy control placentas
Source: PeerJ. 2020 Sep 15;8:e9880. doi: 10.7717/peerj.9880 (PMC7500358; doi:10.7717/peerj.9880)
Supplement: Supplemental Information 8 [file peerj-08-9880-s008.zip › raw data/2.raw data-qRT-PCR/ALKBH5.xls]

## Sheet: Results
Block Type	384-Well Block
Calibration Background is expired	No
Calibration Background performed on	2019-02-22 09:49:49 AM CST
Calibration FAM is expired	No
Calibration FAM performed on	2019-01-21 11:10:28 AM CST
Calibration NED is expired	No
Calibration NED performed on	2019-01-21 10:53:23 AM CST
Calibration ROI is expired	No
Calibration ROI performed on	2019-01-21 10:02:35 AM CST
Calibration ROX is expired	No
Calibration ROX performed on	2019-01-21 11:21:10 AM CST
Calibration SYBR is expired	No
Calibration SYBR performed on	2019-01-21 10:42:51 AM CST
Calibration TAMRA is expired	No
Calibration TAMRA performed on	2019-01-21 11:02:07 AM CST
Calibration Uniformity is expired	No
Calibration Uniformity performed on	2019-01-21 10:31:45 AM CST
Calibration VIC is expired	No
Calibration VIC performed on	2019-01-21 11:29:55 AM CST
Chemistry	SYBR_GREEN
Experiment Barcode
Experiment Comments
Experiment Name	ALKBH5
Experiment Run End Time	2019-03-27 15:13:29 PM CST
Experiment Type	Relative Standard Curve
Experiment User Name
Instrument Name	278881887
Instrument Serial Number	278881887
Instrument Type	ViiA 7
Passive Reference	ROX
Quantification Cycle Method	Ct
Signal Smoothing On	true
Stage/ Cycle where Analysis is performed	Stage 2, Step 2
Well	Well Position	Omit	Sample Name	Target Name	Task	Reporter	Quencher	RQ	RQ Min	RQ Max	CT	Ct Mean	Ct SD	Quantity	Normalized Quantity	Normalized Quantity Standard Error	Quantity Mean	Quantity SD	Efficiency	Y-Intercept	R(superscript 2)	Ct Threshold	Automatic Baseline	Baseline Start	Baseline End	Comments	Custom1	Custom2	Custom3	Custom4	Custom5	Custom6	HIGHSD
289	M1	FALSE	Standard1	Target 1	STANDARD	SYBR	None				10.1173	10.1173		1000000					90.2351	31.7096	0.9998	0.2	TRUE	1	40								N
290	M2	FALSE	Standard2	Target 1	STANDARD	SYBR	None				13.9359	13.9359		100000					90.2351	31.7096	0.9998	0.2	TRUE	1	40								N
291	M3	FALSE	Standard3	Target 1	STANDARD	SYBR	None				17.3394	17.3394		10000					90.2351	31.7096	0.9998	0.2	TRUE	1	40								N
292	M4	FALSE	Standard4	Target 1	STANDARD	SYBR	None				20.9326	20.9326		1000					90.2351	31.7096	0.9998	0.2	TRUE	1	40								N
293	M5	FALSE	Standard5	Target 1	STANDARD	SYBR	None				24.7254	24.7254		100					90.2351	31.7096	0.9998	0.2	TRUE	1	40								N
294	M6	FALSE	Standard6	Target 1	STANDARD	SYBR	None				28.0871	28.0871		10					90.2351	31.7096	0.9998	0.2	TRUE	1	40								N
295	M7	FALSE	Standard7	Target 1	STANDARD	SYBR	None				31.6393	31.6393		1					90.2351	31.7096	0.9998	0.2	TRUE	1	40								N
297	M9	FALSE	NEG002	Target 1	UNKNOWN	SYBR	None				24.9152	23.9575	0.674382	78.9957			159.514	65.8163	90.2351	31.7096	0.9998	0.2	TRUE	1	40								Y
298	M10	FALSE	NEG002	Target 1	UNKNOWN	SYBR	None				24.8677	23.9575	0.674382	81.45			159.514	65.8163	90.2351	31.7096	0.9998	0.2	TRUE	1	40								Y
299	M11	FALSE	NEG002	Target 1	UNKNOWN	SYBR	None				24.816	23.9575	0.674382	84.201			159.514	65.8163	90.2351	31.7096	0.9998	0.2	TRUE	1	40								Y
301	M13	FALSE	NEG003	Target 1	UNKNOWN	SYBR	None				24.0267	23.9575	0.674382	139.879			159.514	65.8163	90.2351	31.7096	0.9998	0.2	TRUE	1	40								Y
302	M14	FALSE	NEG003	Target 1	UNKNOWN	SYBR	None				23.9772	23.9575	0.674382	144.404			159.514	65.8163	90.2351	31.7096	0.9998	0.2	TRUE	1	40								Y
303	M15	FALSE	NEG003	Target 1	UNKNOWN	SYBR	None				23.9501	23.9575	0.674382	146.946			159.514	65.8163	90.2351	31.7096	0.9998	0.2	TRUE	1	40								Y
309	M21	FALSE	NEG004	Target 1	UNKNOWN	SYBR	None				23.3762	23.9575	0.674382	212.538			159.514	65.8163	90.2351	31.7096	0.9998	0.2	TRUE	1	40								Y
310	M22	FALSE	NEG004	Target 1	UNKNOWN	SYBR	None				23.3913	23.9575	0.674382	210.485			159.514	65.8163	90.2351	31.7096	0.9998	0.2	TRUE	1	40								Y
311	M23	FALSE	NEG004	Target 1	UNKNOWN	SYBR	None				23.441	23.9575	0.674382	203.869			159.514	65.8163	90.2351	31.7096	0.9998	0.2	TRUE	1	40								Y
313	N1	FALSE	NEG005	Target 1	UNKNOWN	SYBR	None				23.9918	23.9575	0.674382	143.059			159.514	65.8163	90.2351	31.7096	0.9998	0.2	TRUE	1	40								Y
314	N2	FALSE	NEG005	Target 1	UNKNOWN	SYBR	None				24.0493	23.9575	0.674382	137.862			159.514	65.8163	90.2351	31.7096	0.9998	0.2	TRUE	1	40								Y
315	N3	FALSE	NEG005	Target 1	UNKNOWN	SYBR	None				24.0721	23.9575	0.674382	135.858			159.514	65.8163	90.2351	31.7096	0.9998	0.2	TRUE	1	40								Y
321	N9	FALSE	ECL001	Target 1	UNKNOWN	SYBR	None				24.4417	23.9575	0.674382	107.114			159.514	65.8163	90.2351	31.7096	0.9998	0.2	TRUE	1	40								Y
322	N10	FALSE	ECL001	Target 1	UNKNOWN	SYBR	None				24.5011	23.9575	0.674382	103.101			159.514	65.8163	90.2351	31.7096	0.9998	0.2	TRUE	1	40								Y
323	N11	FALSE	ECL001	Target 1	UNKNOWN	SYBR	None				24.5076	23.9575	0.674382	102.67			159.514	65.8163	90.2351	31.7096	0.9998	0.2	TRUE	1	40								Y
325	N13	FALSE	ECL003	Target 1	UNKNOWN	SYBR	None				23.2127	23.9575	0.674382	236.111			159.514	65.8163	90.2351	31.7096	0.9998	0.2	TRUE	1	40								Y
326	N14	FALSE	ECL003	Target 1	UNKNOWN	SYBR	None				23.3872	23.9575	0.674382	211.047			159.514	65.8163	90.2351	31.7096	0.9998	0.2	TRUE	1	40								Y
327	N15	FALSE	ECL003	Target 1	UNKNOWN	SYBR	None				23.4413	23.9575	0.674382	203.823			159.514	65.8163	90.2351	31.7096	0.9998	0.2	TRUE	1	40								Y
329	N17	FALSE	ECL004	Target 1	UNKNOWN	SYBR	None				23.5597	23.9575	0.674382	188.885			159.514	65.8163	90.2351	31.7096	0.9998	0.2	TRUE	1	40								Y
330	N18	FALSE	ECL004	Target 1	UNKNOWN	SYBR	None				23.4509	23.9575	0.674382	202.567			159.514	65.8163	90.2351	31.7096	0.9998	0.2	TRUE	1	40								Y
331	N19	FALSE	ECL004	Target 1	UNKNOWN	SYBR	None				23.6562	23.9575	0.674382	177.519			159.514	65.8163	90.2351	31.7096	0.9998	0.2	TRUE	1	40								Y
333	N21	FALSE	ECL005	Target 1	UNKNOWN	SYBR	None				22.9122	23.9575	0.674382	286.442			159.514	65.8163	90.2351	31.7096	0.9998	0.2	TRUE	1	40								Y
334	N22	FALSE	ECL005	Target 1	UNKNOWN	SYBR	None				22.8399	23.9575	0.674382	300.067			159.514	65.8163	90.2351	31.7096	0.9998	0.2	TRUE	1	40								Y
335	N23	FALSE	ECL005	Target 1	UNKNOWN	SYBR	None				22.9263	23.9575	0.674382	283.861			159.514	65.8163	90.2351	31.7096	0.9998	0.2	TRUE	1	40								Y
Analysis Type	Singleplex
Endogenous Control	Target 1
RQ Min/Max Confidence Level	95.0
Reference Sample	Sample 1
