# Supplementary material for: Integrated analysis of the transcriptome-wide m6A methylome in preeclampsia and healthy control placentas
Source: PeerJ. 2020 Sep 15;8:e9880. doi: 10.7717/peerj.9880 (PMC7500358; doi:10.7717/peerj.9880)
Supplement: Supplemental Information 8 [file peerj-08-9880-s008.zip › raw data/2.raw data-qRT-PCR/FTO.xls]

## Sheet: Results
Block Type	384-Well Block
Calibration Background is expired	No
Calibration Background performed on	2019-02-22 09:49:49 AM CST
Calibration FAM is expired	No
Calibration FAM performed on	2019-01-21 11:10:28 AM CST
Calibration NED is expired	No
Calibration NED performed on	2019-01-21 10:53:23 AM CST
Calibration ROI is expired	No
Calibration ROI performed on	2019-01-21 10:02:35 AM CST
Calibration ROX is expired	No
Calibration ROX performed on	2019-01-21 11:21:10 AM CST
Calibration SYBR is expired	No
Calibration SYBR performed on	2019-01-21 10:42:51 AM CST
Calibration TAMRA is expired	No
Calibration TAMRA performed on	2019-01-21 11:02:07 AM CST
Calibration Uniformity is expired	No
Calibration Uniformity performed on	2019-01-21 10:31:45 AM CST
Calibration VIC is expired	No
Calibration VIC performed on	2019-01-21 11:29:55 AM CST
Chemistry	SYBR_GREEN
Experiment Barcode
Experiment Comments
Experiment Name	FTO
Experiment Run End Time	2019-03-27 15:13:29 PM CST
Experiment Type	Relative Standard Curve
Experiment User Name
Instrument Name	278881887
Instrument Serial Number	278881887
Instrument Type	ViiA 7
Passive Reference	ROX
Quantification Cycle Method	Ct
Signal Smoothing On	true
Stage/ Cycle where Analysis is performed	Stage 2, Step 2
Well	Well Position	Omit	Sample Name	Target Name	Task	Reporter	Quencher	RQ	RQ Min	RQ Max	CT	Ct Mean	Ct SD	Quantity	Normalized Quantity	Normalized Quantity Standard Error	Quantity Mean	Quantity SD	Efficiency	Y-Intercept	R(superscript 2)	Ct Threshold	Automatic Baseline	Baseline Start	Baseline End	Comments	Custom1	Custom2	Custom3	Custom4	Custom5	Custom6	HIGHSD
177	H9	FALSE	Standard1	Target 1	STANDARD	SYBR	None				9.44603	9.44603		1000000					99.6684	29.5331	0.9997	0.2	TRUE	1	40								N
178	H10	FALSE	Standard2	Target 1	STANDARD	SYBR	None				12.9713	12.9713		100000					99.6684	29.5331	0.9997	0.2	TRUE	1	40								N
179	H11	FALSE	Standard3	Target 1	STANDARD	SYBR	None				16.159	16.159		10000					99.6684	29.5331	0.9997	0.2	TRUE	1	40								N
180	H12	FALSE	Standard4	Target 1	STANDARD	SYBR	None				19.5735	19.5735		1000					99.6684	29.5331	0.9997	0.2	TRUE	1	40								N
181	H13	FALSE	Standard5	Target 1	STANDARD	SYBR	None				22.9824	22.9824		100					99.6684	29.5331	0.9997	0.2	TRUE	1	40								N
182	H14	FALSE	Standard6	Target 1	STANDARD	SYBR	None				26.3218	26.3218		10					99.6684	29.5331	0.9997	0.2	TRUE	1	40								N
183	H15	FALSE	Standard7	Target 1	STANDARD	SYBR	None				29.3503	29.3503		1					99.6684	29.5331	0.9997	0.2	TRUE	1	40								N
249	K9	FALSE	NEG002	Target 1	UNKNOWN	SYBR	None				24.963	24.5167	0.555362	23.5753			34.3955	12.5813	99.6684	29.5331	0.9997	0.2	TRUE	1	40								Y
250	K10	FALSE	NEG002	Target 1	UNKNOWN	SYBR	None				25.0978	24.5167	0.555362	21.4764			34.3955	12.5813	99.6684	29.5331	0.9997	0.2	TRUE	1	40								Y
251	K11	FALSE	NEG002	Target 1	UNKNOWN	SYBR	None				24.9924	24.5167	0.555362	23.1003			34.3955	12.5813	99.6684	29.5331	0.9997	0.2	TRUE	1	40								Y
253	K13	FALSE	NEG003	Target 1	UNKNOWN	SYBR	None				25.1109	24.5167	0.555362	21.2828			34.3955	12.5813	99.6684	29.5331	0.9997	0.2	TRUE	1	40								Y
254	K14	FALSE	NEG003	Target 1	UNKNOWN	SYBR	None				25.1369	24.5167	0.555362	20.9034			34.3955	12.5813	99.6684	29.5331	0.9997	0.2	TRUE	1	40								Y
255	K15	FALSE	NEG003	Target 1	UNKNOWN	SYBR	None				25.182	24.5167	0.555362	20.2613			34.3955	12.5813	99.6684	29.5331	0.9997	0.2	TRUE	1	40								Y
261	K21	FALSE	NEG004	Target 1	UNKNOWN	SYBR	None				23.9755	24.5167	0.555362	46.6644			34.3955	12.5813	99.6684	29.5331	0.9997	0.2	TRUE	1	40								Y
262	K22	FALSE	NEG004	Target 1	UNKNOWN	SYBR	None				24.0649	24.5167	0.555362	43.8696			34.3955	12.5813	99.6684	29.5331	0.9997	0.2	TRUE	1	40								Y
263	K23	FALSE	NEG004	Target 1	UNKNOWN	SYBR	None				24.0232	24.5167	0.555362	45.1518			34.3955	12.5813	99.6684	29.5331	0.9997	0.2	TRUE	1	40								Y
265	L1	FALSE	NEG005	Target 1	UNKNOWN	SYBR	None				25.2592	24.5167	0.555362	19.2083			34.3955	12.5813	99.6684	29.5331	0.9997	0.2	TRUE	1	40								Y
266	L2	FALSE	NEG005	Target 1	UNKNOWN	SYBR	None				25.3285	24.5167	0.555362	18.3093			34.3955	12.5813	99.6684	29.5331	0.9997	0.2	TRUE	1	40								Y
267	L3	FALSE	NEG005	Target 1	UNKNOWN	SYBR	None				25.2707	24.5167	0.555362	19.0566			34.3955	12.5813	99.6684	29.5331	0.9997	0.2	TRUE	1	40								Y
273	L9	FALSE	ECL001	Target 1	UNKNOWN	SYBR	None				24.5605	24.5167	0.555362	31.1397			34.3955	12.5813	99.6684	29.5331	0.9997	0.2	TRUE	1	40								Y
274	L10	FALSE	ECL001	Target 1	UNKNOWN	SYBR	None				24.6719	24.5167	0.555362	28.8309			34.3955	12.5813	99.6684	29.5331	0.9997	0.2	TRUE	1	40								Y
275	L11	FALSE	ECL001	Target 1	UNKNOWN	SYBR	None				24.5985	24.5167	0.555362	30.3325			34.3955	12.5813	99.6684	29.5331	0.9997	0.2	TRUE	1	40								Y
277	L13	FALSE	ECL003	Target 1	UNKNOWN	SYBR	None				23.8214	24.5167	0.555362	51.914			34.3955	12.5813	99.6684	29.5331	0.9997	0.2	TRUE	1	40								Y
278	L14	FALSE	ECL003	Target 1	UNKNOWN	SYBR	None				23.8586	24.5167	0.555362	50.5943			34.3955	12.5813	99.6684	29.5331	0.9997	0.2	TRUE	1	40								Y
279	L15	FALSE	ECL003	Target 1	UNKNOWN	SYBR	None				23.8429	24.5167	0.555362	51.1477			34.3955	12.5813	99.6684	29.5331	0.9997	0.2	TRUE	1	40								Y
281	L17	FALSE	ECL004	Target 1	UNKNOWN	SYBR	None				23.9625	24.5167	0.555362	47.0862			34.3955	12.5813	99.6684	29.5331	0.9997	0.2	TRUE	1	40								Y
282	L18	FALSE	ECL004	Target 1	UNKNOWN	SYBR	None				24.0743	24.5167	0.555362	43.583			34.3955	12.5813	99.6684	29.5331	0.9997	0.2	TRUE	1	40								Y
283	L19	FALSE	ECL004	Target 1	UNKNOWN	SYBR	None				24.1216	24.5167	0.555362	42.1831			34.3955	12.5813	99.6684	29.5331	0.9997	0.2	TRUE	1	40								Y
285	L21	FALSE	ECL005	Target 1	UNKNOWN	SYBR	None				23.8718	24.5167	0.555362	50.1358			34.3955	12.5813	99.6684	29.5331	0.9997	0.2	TRUE	1	40								Y
286	L22	FALSE	ECL005	Target 1	UNKNOWN	SYBR	None				23.9622	24.5167	0.555362	47.0969			34.3955	12.5813	99.6684	29.5331	0.9997	0.2	TRUE	1	40								Y
287	L23	FALSE	ECL005	Target 1	UNKNOWN	SYBR	None				23.7628	24.5167	0.555362	54.0593			34.3955	12.5813	99.6684	29.5331	0.9997	0.2	TRUE	1	40								Y
Analysis Type	Singleplex
Endogenous Control	Target 1
RQ Min/Max Confidence Level	95.0
Reference Sample	Sample 1
