# Supplementary material for: Integrated analysis of the transcriptome-wide m6A methylome in preeclampsia and healthy control placentas
Source: PeerJ. 2020 Sep 15;8:e9880. doi: 10.7717/peerj.9880 (PMC7500358; doi:10.7717/peerj.9880)
Supplement: Supplemental Information 8 [file peerj-08-9880-s008.zip › raw data/2.raw data-qRT-PCR/Mettl14.xls]

## Sheet: Results
Block Type	384-Well Block
Calibration Background is expired	No
Calibration Background performed on	2019-02-22 09:49:49 AM CST
Calibration FAM is expired	No
Calibration FAM performed on	2019-01-21 11:10:28 AM CST
Calibration NED is expired	No
Calibration NED performed on	2019-01-21 10:53:23 AM CST
Calibration ROI is expired	No
Calibration ROI performed on	2019-01-21 10:02:35 AM CST
Calibration ROX is expired	No
Calibration ROX performed on	2019-01-21 11:21:10 AM CST
Calibration SYBR is expired	No
Calibration SYBR performed on	2019-01-21 10:42:51 AM CST
Calibration TAMRA is expired	No
Calibration TAMRA performed on	2019-01-21 11:02:07 AM CST
Calibration Uniformity is expired	No
Calibration Uniformity performed on	2019-01-21 10:31:45 AM CST
Calibration VIC is expired	No
Calibration VIC performed on	2019-01-21 11:29:55 AM CST
Chemistry	SYBR_GREEN
Experiment Barcode
Experiment Comments
Experiment Name	Mettl14
Experiment Run End Time	2019-03-27 15:13:29 PM CST
Experiment Type	Relative Standard Curve
Experiment User Name
Instrument Name	278881887
Instrument Serial Number	278881887
Instrument Type	ViiA 7
Passive Reference	ROX
Quantification Cycle Method	Ct
Signal Smoothing On	true
Stage/ Cycle where Analysis is performed	Stage 2, Step 2
Well	Well Position	Omit	Sample Name	Target Name	Task	Reporter	Quencher	RQ	RQ Min	RQ Max	CT	Ct Mean	Ct SD	Quantity	Normalized Quantity	Normalized Quantity Standard Error	Quantity Mean	Quantity SD	Efficiency	Y-Intercept	R(superscript 2)	Ct Threshold	Automatic Baseline	Baseline Start	Baseline End	Comments	Custom1	Custom2	Custom3	Custom4	Custom5	Custom6	HIGHSD
17	A17	FALSE	Standard1	Target 1	STANDARD	SYBR	None				10.4195	10.4195		1000000					91.2716	31.8403	0.9998	0.2	TRUE	1	40								N
18	A18	FALSE	Standard2	Target 1	STANDARD	SYBR	None				14.08	14.08		100000					91.2716	31.8403	0.9998	0.2	TRUE	1	40								N
19	A19	FALSE	Standard3	Target 1	STANDARD	SYBR	None				17.7022	17.7022		10000					91.2716	31.8403	0.9998	0.2	TRUE	1	40								N
20	A20	FALSE	Standard4	Target 1	STANDARD	SYBR	None				21.2614	21.2614		1000					91.2716	31.8403	0.9998	0.2	TRUE	1	40								N
21	A21	FALSE	Standard5	Target 1	STANDARD	SYBR	None				24.8662	24.8662		100					91.2716	31.8403	0.9998	0.2	TRUE	1	40								N
22	A22	FALSE	Standard6	Target 1	STANDARD	SYBR	None				28.3032	28.3032		10					91.2716	31.8403	0.9998	0.2	TRUE	1	40								N
23	A23	FALSE	Standard7	Target 1	STANDARD	SYBR	None				31.6881	31.6881		1					91.2716	31.8403	0.9998	0.2	TRUE	1	40								N
129	F9	FALSE	NEG002	Target 1	UNKNOWN	SYBR	None				25.9128	25.5832	0.825157	46.7169			64.9893	27.6119	91.2716	31.8403	0.9998	0.2	TRUE	1	40								Y
130	F10	FALSE	NEG002	Target 1	UNKNOWN	SYBR	None				25.9596	25.5832	0.825157	45.3206			64.9893	27.6119	91.2716	31.8403	0.9998	0.2	TRUE	1	40								Y
131	F11	FALSE	NEG002	Target 1	UNKNOWN	SYBR	None				25.9673	25.5832	0.825157	45.0952			64.9893	27.6119	91.2716	31.8403	0.9998	0.2	TRUE	1	40								Y
133	F13	FALSE	NEG003	Target 1	UNKNOWN	SYBR	None				25.7784	25.5832	0.825157	50.9717			64.9893	27.6119	91.2716	31.8403	0.9998	0.2	TRUE	1	40								Y
134	F14	FALSE	NEG003	Target 1	UNKNOWN	SYBR	None				25.8608	25.5832	0.825157	48.3215			64.9893	27.6119	91.2716	31.8403	0.9998	0.2	TRUE	1	40								Y
135	F15	FALSE	NEG003	Target 1	UNKNOWN	SYBR	None				25.8043	25.5832	0.825157	50.1239			64.9893	27.6119	91.2716	31.8403	0.9998	0.2	TRUE	1	40								Y
141	F21	FALSE	NEG004	Target 1	UNKNOWN	SYBR	None				25.2089	25.5832	0.825157	73.7463			64.9893	27.6119	91.2716	31.8403	0.9998	0.2	TRUE	1	40								Y
142	F22	FALSE	NEG004	Target 1	UNKNOWN	SYBR	None				25.2507	25.5832	0.825157	71.7742			64.9893	27.6119	91.2716	31.8403	0.9998	0.2	TRUE	1	40								Y
143	F23	FALSE	NEG004	Target 1	UNKNOWN	SYBR	None				25.2289	25.5832	0.825157	72.7959			64.9893	27.6119	91.2716	31.8403	0.9998	0.2	TRUE	1	40								Y
145	G1	FALSE	NEG005	Target 1	UNKNOWN	SYBR	None				27.3859	25.5832	0.825157	17.9718			64.9893	27.6119	91.2716	31.8403	0.9998	0.2	TRUE	1	40								Y
146	G2	FALSE	NEG005	Target 1	UNKNOWN	SYBR	None				27.4438	25.5832	0.825157	17.3086			64.9893	27.6119	91.2716	31.8403	0.9998	0.2	TRUE	1	40								Y
147	G3	FALSE	NEG005	Target 1	UNKNOWN	SYBR	None				27.4104	25.5832	0.825157	17.6877			64.9893	27.6119	91.2716	31.8403	0.9998	0.2	TRUE	1	40								Y
153	G9	FALSE	ECL001	Target 1	UNKNOWN	SYBR	None				24.8499	25.5832	0.825157	93.0799			64.9893	27.6119	91.2716	31.8403	0.9998	0.2	TRUE	1	40								Y
154	G10	FALSE	ECL001	Target 1	UNKNOWN	SYBR	None				24.6207	25.5832	0.825157	107.995			64.9893	27.6119	91.2716	31.8403	0.9998	0.2	TRUE	1	40								Y
155	G11	FALSE	ECL001	Target 1	UNKNOWN	SYBR	None				24.7764	25.5832	0.825157	97.6259			64.9893	27.6119	91.2716	31.8403	0.9998	0.2	TRUE	1	40								Y
157	G13	FALSE	ECL003	Target 1	UNKNOWN	SYBR	None				24.7821	25.5832	0.825157	97.2611			64.9893	27.6119	91.2716	31.8403	0.9998	0.2	TRUE	1	40								Y
158	G14	FALSE	ECL003	Target 1	UNKNOWN	SYBR	None				24.6521	25.5832	0.825157	105.816			64.9893	27.6119	91.2716	31.8403	0.9998	0.2	TRUE	1	40								Y
159	G15	FALSE	ECL003	Target 1	UNKNOWN	SYBR	None				24.7773	25.5832	0.825157	97.5628			64.9893	27.6119	91.2716	31.8403	0.9998	0.2	TRUE	1	40								Y
161	G17	FALSE	ECL004	Target 1	UNKNOWN	SYBR	None				25.2188	25.5832	0.825157	73.2739			64.9893	27.6119	91.2716	31.8403	0.9998	0.2	TRUE	1	40								Y
162	G18	FALSE	ECL004	Target 1	UNKNOWN	SYBR	None				25.0773	25.5832	0.825157	80.3152			64.9893	27.6119	91.2716	31.8403	0.9998	0.2	TRUE	1	40								Y
163	G19	FALSE	ECL004	Target 1	UNKNOWN	SYBR	None				25.0934	25.5832	0.825157	79.4796			64.9893	27.6119	91.2716	31.8403	0.9998	0.2	TRUE	1	40								Y
166	G22	FALSE	ECL005	Target 1	UNKNOWN	SYBR	None				24.8117	25.5832	0.825157	95.4137			64.9893	27.6119	91.2716	31.8403	0.9998	0.2	TRUE	1	40								Y
167	G23	FALSE	ECL005	Target 1	UNKNOWN	SYBR	None				24.8616	25.5832	0.825157	92.3727			64.9893	27.6119	91.2716	31.8403	0.9998	0.2	TRUE	1	40								Y
168	G24	FALSE	ECL005	Target 1	UNKNOWN	SYBR	None				24.9149	25.5832	0.825157	89.2389			64.9893	27.6119	91.2716	31.8403	0.9998	0.2	TRUE	1	40								Y
Analysis Type	Singleplex
Endogenous Control	Target 1
RQ Min/Max Confidence Level	95.0
Reference Sample	Sample 1
