# Supplementary material for: Integrated analysis of the transcriptome-wide m6A methylome in preeclampsia and healthy control placentas
Source: PeerJ. 2020 Sep 15;8:e9880. doi: 10.7717/peerj.9880 (PMC7500358; doi:10.7717/peerj.9880)
Supplement: Supplemental Information 8 [file peerj-08-9880-s008.zip › raw data/2.raw data-qRT-PCR/Mettl3.xls]

## Sheet: Results
Block Type	384-Well Block
Calibration Background is expired	No
Calibration Background performed on	2019-02-22 09:49:49 AM CST
Calibration FAM is expired	No
Calibration FAM performed on	2019-01-21 11:10:28 AM CST
Calibration NED is expired	No
Calibration NED performed on	2019-01-21 10:53:23 AM CST
Calibration ROI is expired	No
Calibration ROI performed on	2019-01-21 10:02:35 AM CST
Calibration ROX is expired	No
Calibration ROX performed on	2019-01-21 11:21:10 AM CST
Calibration SYBR is expired	No
Calibration SYBR performed on	2019-01-21 10:42:51 AM CST
Calibration TAMRA is expired	No
Calibration TAMRA performed on	2019-01-21 11:02:07 AM CST
Calibration Uniformity is expired	No
Calibration Uniformity performed on	2019-01-21 10:31:45 AM CST
Calibration VIC is expired	No
Calibration VIC performed on	2019-01-21 11:29:55 AM CST
Chemistry	SYBR_GREEN
Experiment Barcode
Experiment Comments
Experiment Name	Mettl3
Experiment Run End Time	2019-03-27 15:13:29 PM CST
Experiment Type	Relative Standard Curve
Experiment User Name
Instrument Name	278881887
Instrument Serial Number	278881887
Instrument Type	ViiA 7
Passive Reference	ROX
Quantification Cycle Method	Ct
Signal Smoothing On	true
Stage/ Cycle where Analysis is performed	Stage 2, Step 2
Well	Well Position	Omit	Sample Name	Target Name	Task	Reporter	Quencher	RQ	RQ Min	RQ Max	CT	Ct Mean	Ct SD	Quantity	Normalized Quantity	Normalized Quantity Standard Error	Quantity Mean	Quantity SD	Efficiency	Y-Intercept	R(superscript 2)	Ct Threshold	Automatic Baseline	Baseline Start	Baseline End	Comments	Custom1	Custom2	Custom3	Custom4	Custom5	Custom6	HIGHSD
73	D1	FALSE	Standard1	Target 1	STANDARD	SYBR	None				10.1443	10.1443		1000000					96.8655	30.7174	0.9995	0.2	TRUE	1	40								N
74	D2	FALSE	Standard2	Target 1	STANDARD	SYBR	None				13.838	13.838		100000					96.8655	30.7174	0.9995	0.2	TRUE	1	40								N
75	D3	FALSE	Standard3	Target 1	STANDARD	SYBR	None				17.0867	17.0867		10000					96.8655	30.7174	0.9995	0.2	TRUE	1	40								N
76	D4	FALSE	Standard4	Target 1	STANDARD	SYBR	None				20.5691	20.5691		1000					96.8655	30.7174	0.9995	0.2	TRUE	1	40								N
77	D5	FALSE	Standard5	Target 1	STANDARD	SYBR	None				24.1716	24.1716		100					96.8655	30.7174	0.9995	0.2	TRUE	1	40								N
78	D6	FALSE	Standard6	Target 1	STANDARD	SYBR	None				27.2651	27.2651		10					96.8655	30.7174	0.9995	0.2	TRUE	1	40								N
79	D7	FALSE	Standard7	Target 1	STANDARD	SYBR	None				30.5592	30.5592		1					96.8655	30.7174	0.9995	0.2	TRUE	1	40								N
81	D9	FALSE	NEG002	Target 1	UNKNOWN	SYBR	None				23.871	23.1775	0.722947	103.279			184.319	83.3346	96.8655	30.7174	0.9995	0.2	TRUE	1	40								Y
82	D10	FALSE	NEG002	Target 1	UNKNOWN	SYBR	None				23.8907	23.1775	0.722947	101.909			184.319	83.3346	96.8655	30.7174	0.9995	0.2	TRUE	1	40								Y
83	D11	FALSE	NEG002	Target 1	UNKNOWN	SYBR	None				23.6637	23.1775	0.722947	118.845			184.319	83.3346	96.8655	30.7174	0.9995	0.2	TRUE	1	40								Y
85	D13	FALSE	NEG003	Target 1	UNKNOWN	SYBR	None				23.9358	23.1775	0.722947	98.8396			184.319	83.3346	96.8655	30.7174	0.9995	0.2	TRUE	1	40								Y
86	D14	FALSE	NEG003	Target 1	UNKNOWN	SYBR	None				24.0404	23.1775	0.722947	92.0801			184.319	83.3346	96.8655	30.7174	0.9995	0.2	TRUE	1	40								Y
87	D15	FALSE	NEG003	Target 1	UNKNOWN	SYBR	None				23.8777	23.1775	0.722947	102.811			184.319	83.3346	96.8655	30.7174	0.9995	0.2	TRUE	1	40								Y
93	D21	FALSE	NEG004	Target 1	UNKNOWN	SYBR	None				22.7649	23.1775	0.722947	218.462			184.319	83.3346	96.8655	30.7174	0.9995	0.2	TRUE	1	40								Y
94	D22	FALSE	NEG004	Target 1	UNKNOWN	SYBR	None				22.8557	23.1775	0.722947	205.436			184.319	83.3346	96.8655	30.7174	0.9995	0.2	TRUE	1	40								Y
95	D23	FALSE	NEG004	Target 1	UNKNOWN	SYBR	None				22.6529	23.1775	0.722947	235.683			184.319	83.3346	96.8655	30.7174	0.9995	0.2	TRUE	1	40								Y
97	E1	FALSE	NEG005	Target 1	UNKNOWN	SYBR	None				24.3987	23.1775	0.722947	72.2384			184.319	83.3346	96.8655	30.7174	0.9995	0.2	TRUE	1	40								Y
98	E2	FALSE	NEG005	Target 1	UNKNOWN	SYBR	None				24.3602	23.1775	0.722947	74.1469			184.319	83.3346	96.8655	30.7174	0.9995	0.2	TRUE	1	40								Y
99	E3	FALSE	NEG005	Target 1	UNKNOWN	SYBR	None				24.3276	23.1775	0.722947	75.8031			184.319	83.3346	96.8655	30.7174	0.9995	0.2	TRUE	1	40								Y
105	E9	FALSE	ECL001	Target 1	UNKNOWN	SYBR	None				22.5541	23.1775	0.722947	251.99			184.319	83.3346	96.8655	30.7174	0.9995	0.2	TRUE	1	40								Y
106	E10	FALSE	ECL001	Target 1	UNKNOWN	SYBR	None				22.3779	23.1775	0.722947	283.938			184.319	83.3346	96.8655	30.7174	0.9995	0.2	TRUE	1	40								Y
107	E11	FALSE	ECL001	Target 1	UNKNOWN	SYBR	None				22.5052	23.1775	0.722947	260.48			184.319	83.3346	96.8655	30.7174	0.9995	0.2	TRUE	1	40								Y
109	E13	FALSE	ECL003	Target 1	UNKNOWN	SYBR	None				22.3693	23.1775	0.722947	285.599			184.319	83.3346	96.8655	30.7174	0.9995	0.2	TRUE	1	40								Y
110	E14	FALSE	ECL003	Target 1	UNKNOWN	SYBR	None				22.4956	23.1775	0.722947	262.177			184.319	83.3346	96.8655	30.7174	0.9995	0.2	TRUE	1	40								Y
111	E15	FALSE	ECL003	Target 1	UNKNOWN	SYBR	None				22.4698	23.1775	0.722947	266.808			184.319	83.3346	96.8655	30.7174	0.9995	0.2	TRUE	1	40								Y
113	E17	FALSE	ECL004	Target 1	UNKNOWN	SYBR	None				22.7508	23.1775	0.722947	220.564			184.319	83.3346	96.8655	30.7174	0.9995	0.2	TRUE	1	40								Y
114	E18	FALSE	ECL004	Target 1	UNKNOWN	SYBR	None				22.9341	23.1775	0.722947	194.812			184.319	83.3346	96.8655	30.7174	0.9995	0.2	TRUE	1	40								Y
115	E19	FALSE	ECL004	Target 1	UNKNOWN	SYBR	None				22.6213	23.1775	0.722947	240.778			184.319	83.3346	96.8655	30.7174	0.9995	0.2	TRUE	1	40								Y
117	E21	FALSE	ECL005	Target 1	UNKNOWN	SYBR	None				22.2442	23.1775	0.722947	310.86			184.319	83.3346	96.8655	30.7174	0.9995	0.2	TRUE	1	40								Y
118	E22	FALSE	ECL005	Target 1	UNKNOWN	SYBR	None				22.3466	23.1775	0.722947	290.03			184.319	83.3346	96.8655	30.7174	0.9995	0.2	TRUE	1	40								Y
119	E23	FALSE	ECL005	Target 1	UNKNOWN	SYBR	None				22.0612	23.1775	0.722947	351.871			184.319	83.3346	96.8655	30.7174	0.9995	0.2	TRUE	1	40								Y
Analysis Type	Singleplex
Endogenous Control	Target 1
RQ Min/Max Confidence Level	95.0
Reference Sample	Sample 1
