# Supplementary material for: Integrated analysis of the transcriptome-wide m6A methylome in preeclampsia and healthy control placentas
Source: PeerJ. 2020 Sep 15;8:e9880. doi: 10.7717/peerj.9880 (PMC7500358; doi:10.7717/peerj.9880)
Supplement: Supplemental Information 8 [file peerj-08-9880-s008.zip › raw data/2.raw data-qRT-PCR/WTAP.xls]

## Sheet: Results
Block Type	384-Well Block
Calibration Background is expired	No
Calibration Background performed on	2019-02-22 09:49:49 AM CST
Calibration FAM is expired	No
Calibration FAM performed on	2019-01-21 11:10:28 AM CST
Calibration NED is expired	No
Calibration NED performed on	2019-01-21 10:53:23 AM CST
Calibration ROI is expired	No
Calibration ROI performed on	2019-01-21 10:02:35 AM CST
Calibration ROX is expired	No
Calibration ROX performed on	2019-01-21 11:21:10 AM CST
Calibration SYBR is expired	No
Calibration SYBR performed on	2019-01-21 10:42:51 AM CST
Calibration TAMRA is expired	No
Calibration TAMRA performed on	2019-01-21 11:02:07 AM CST
Calibration Uniformity is expired	No
Calibration Uniformity performed on	2019-01-21 10:31:45 AM CST
Calibration VIC is expired	No
Calibration VIC performed on	2019-01-21 11:29:55 AM CST
Chemistry	SYBR_GREEN
Experiment Barcode
Experiment Comments
Experiment Name	WTAP
Experiment Run End Time	2019-03-27 15:13:29 PM CST
Experiment Type	Relative Standard Curve
Experiment User Name
Instrument Name	278881887
Instrument Serial Number	278881887
Instrument Type	ViiA 7
Passive Reference	ROX
Quantification Cycle Method	Ct
Signal Smoothing On	true
Stage/ Cycle where Analysis is performed	Stage 2, Step 2
Well	Well Position	Omit	Sample Name	Target Name	Task	Reporter	Quencher	RQ	RQ Min	RQ Max	CT	Ct Mean	Ct SD	Quantity	Normalized Quantity	Normalized Quantity Standard Error	Quantity Mean	Quantity SD	Efficiency	Y-Intercept	R(superscript 2)	Ct Threshold	Automatic Baseline	Baseline Start	Baseline End	Comments	Custom1	Custom2	Custom3	Custom4	Custom5	Custom6	HIGHSD
193	I1	FALSE	Standard1	Target 1	STANDARD	SYBR	None				9.57234	9.57234		1000000					93.7422	30.5602	0.9997	0.2	TRUE	1	40								N
194	I2	FALSE	Standard2	Target 1	STANDARD	SYBR	None				13.2217	13.2217		100000					93.7422	30.5602	0.9997	0.2	TRUE	1	40								N
195	I3	FALSE	Standard3	Target 1	STANDARD	SYBR	None				16.7375	16.7375		10000					93.7422	30.5602	0.9997	0.2	TRUE	1	40								N
196	I4	FALSE	Standard4	Target 1	STANDARD	SYBR	None				20.1358	20.1358		1000					93.7422	30.5602	0.9997	0.2	TRUE	1	40								N
197	I5	FALSE	Standard5	Target 1	STANDARD	SYBR	None				23.5752	23.5752		100					93.7422	30.5602	0.9997	0.2	TRUE	1	40								N
198	I6	FALSE	Standard6	Target 1	STANDARD	SYBR	None				26.8898	26.8898		10					93.7422	30.5602	0.9997	0.2	TRUE	1	40								N
199	I7	FALSE	Standard7	Target 1	STANDARD	SYBR	None				30.676	30.676		1					93.7422	30.5602	0.9997	0.2	TRUE	1	40								N
202	I10	FALSE	NEG002	Target 1	UNKNOWN	SYBR	None				22.9426	22.8286	0.700479	154.153			183.091	77.9487	93.7422	30.5602	0.9997	0.2	TRUE	1	40								Y
203	I11	FALSE	NEG002	Target 1	UNKNOWN	SYBR	None				23.1325	22.8286	0.700479	135.964			183.091	77.9487	93.7422	30.5602	0.9997	0.2	TRUE	1	40								Y
204	I12	FALSE	NEG002	Target 1	UNKNOWN	SYBR	None				23.4253	22.8286	0.700479	112.024			183.091	77.9487	93.7422	30.5602	0.9997	0.2	TRUE	1	40								Y
205	I13	FALSE	NEG003	Target 1	UNKNOWN	SYBR	None				22.9545	22.8286	0.700479	152.943			183.091	77.9487	93.7422	30.5602	0.9997	0.2	TRUE	1	40								Y
206	I14	FALSE	NEG003	Target 1	UNKNOWN	SYBR	None				22.944	22.8286	0.700479	154.013			183.091	77.9487	93.7422	30.5602	0.9997	0.2	TRUE	1	40								Y
207	I15	FALSE	NEG003	Target 1	UNKNOWN	SYBR	None				22.9555	22.8286	0.700479	152.851			183.091	77.9487	93.7422	30.5602	0.9997	0.2	TRUE	1	40								Y
213	I21	FALSE	NEG004	Target 1	UNKNOWN	SYBR	None				22.3907	22.8286	0.700479	222.065			183.091	77.9487	93.7422	30.5602	0.9997	0.2	TRUE	1	40								Y
214	I22	FALSE	NEG004	Target 1	UNKNOWN	SYBR	None				22.4873	22.8286	0.700479	208.319			183.091	77.9487	93.7422	30.5602	0.9997	0.2	TRUE	1	40								Y
215	I23	FALSE	NEG004	Target 1	UNKNOWN	SYBR	None				22.4139	22.8286	0.700479	218.679			183.091	77.9487	93.7422	30.5602	0.9997	0.2	TRUE	1	40								Y
217	J1	FALSE	NEG005	Target 1	UNKNOWN	SYBR	None				23.7416	22.8286	0.700479	90.8821			183.091	77.9487	93.7422	30.5602	0.9997	0.2	TRUE	1	40								Y
218	J2	FALSE	NEG005	Target 1	UNKNOWN	SYBR	None				23.7834	22.8286	0.700479	88.4046			183.091	77.9487	93.7422	30.5602	0.9997	0.2	TRUE	1	40								Y
219	J3	FALSE	NEG005	Target 1	UNKNOWN	SYBR	None				23.9134	22.8286	0.700479	81.1183			183.091	77.9487	93.7422	30.5602	0.9997	0.2	TRUE	1	40								Y
225	J9	FALSE	ECL001	Target 1	UNKNOWN	SYBR	None				22.893	22.8286	0.700479	159.295			183.091	77.9487	93.7422	30.5602	0.9997	0.2	TRUE	1	40								Y
226	J10	FALSE	ECL001	Target 1	UNKNOWN	SYBR	None				22.794	22.8286	0.700479	170.078			183.091	77.9487	93.7422	30.5602	0.9997	0.2	TRUE	1	40								Y
227	J11	FALSE	ECL001	Target 1	UNKNOWN	SYBR	None				22.9041	22.8286	0.700479	158.134			183.091	77.9487	93.7422	30.5602	0.9997	0.2	TRUE	1	40								Y
229	J13	FALSE	ECL003	Target 1	UNKNOWN	SYBR	None				22.0771	22.8286	0.700479	273.24			183.091	77.9487	93.7422	30.5602	0.9997	0.2	TRUE	1	40								Y
230	J14	FALSE	ECL003	Target 1	UNKNOWN	SYBR	None				21.93	22.8286	0.700479	301.155			183.091	77.9487	93.7422	30.5602	0.9997	0.2	TRUE	1	40								Y
231	J15	FALSE	ECL003	Target 1	UNKNOWN	SYBR	None				21.9255	22.8286	0.700479	302.059			183.091	77.9487	93.7422	30.5602	0.9997	0.2	TRUE	1	40								Y
233	J17	FALSE	ECL004	Target 1	UNKNOWN	SYBR	None				22.3947	22.8286	0.700479	221.48			183.091	77.9487	93.7422	30.5602	0.9997	0.2	TRUE	1	40								Y
234	J18	FALSE	ECL004	Target 1	UNKNOWN	SYBR	None				22.4997	22.8286	0.700479	206.624			183.091	77.9487	93.7422	30.5602	0.9997	0.2	TRUE	1	40								Y
235	J19	FALSE	ECL004	Target 1	UNKNOWN	SYBR	None				22.3675	22.8286	0.700479	225.505			183.091	77.9487	93.7422	30.5602	0.9997	0.2	TRUE	1	40								Y
237	J21	FALSE	ECL005	Target 1	UNKNOWN	SYBR	None				21.8691	22.8286	0.700479	313.545			183.091	77.9487	93.7422	30.5602	0.9997	0.2	TRUE	1	40								Y
238	J22	FALSE	ECL005	Target 1	UNKNOWN	SYBR	None				21.9157	22.8286	0.700479	304.026			183.091	77.9487	93.7422	30.5602	0.9997	0.2	TRUE	1	40								Y
239	J23	FALSE	ECL005	Target 1	UNKNOWN	SYBR	None				21.7511	22.8286	0.700479	338.986			183.091	77.9487	93.7422	30.5602	0.9997	0.2	TRUE	1	40								Y
Analysis Type	Singleplex
Endogenous Control	Target 1
RQ Min/Max Confidence Level	95.0
Reference Sample	Sample 1
