# Supplementary material for: Integrated analysis of the transcriptome-wide m6A methylome in preeclampsia and healthy control placentas
Source: PeerJ. 2020 Sep 15;8:e9880. doi: 10.7717/peerj.9880 (PMC7500358; doi:10.7717/peerj.9880)
Supplement: Supplemental Information 8 [file peerj-08-9880-s008.zip › raw data/2.raw data-qRT-PCR/a┬-actin.xls]

## Sheet: Results
Block Type	384-Well Block
Calibration Background is expired	No
Calibration Background performed on	2019-02-22 09:49:49 AM CST
Calibration FAM is expired	No
Calibration FAM performed on	2019-01-21 11:10:28 AM CST
Calibration NED is expired	No
Calibration NED performed on	2019-01-21 10:53:23 AM CST
Calibration ROI is expired	No
Calibration ROI performed on	2019-01-21 10:02:35 AM CST
Calibration ROX is expired	No
Calibration ROX performed on	2019-01-21 11:21:10 AM CST
Calibration SYBR is expired	No
Calibration SYBR performed on	2019-01-21 10:42:51 AM CST
Calibration TAMRA is expired	No
Calibration TAMRA performed on	2019-01-21 11:02:07 AM CST
Calibration Uniformity is expired	No
Calibration Uniformity performed on	2019-01-21 10:31:45 AM CST
Calibration VIC is expired	No
Calibration VIC performed on	2019-01-21 11:29:55 AM CST
Chemistry	SYBR_GREEN
Experiment Barcode
Experiment Comments
Experiment Name	β-actin
Experiment Run End Time	2019-03-27 15:13:29 PM CST
Experiment Type	Relative Standard Curve
Experiment User Name
Instrument Name	278881887
Instrument Serial Number	278881887
Instrument Type	ViiA 7
Passive Reference	ROX
Quantification Cycle Method	Ct
Signal Smoothing On	true
Stage/ Cycle where Analysis is performed	Stage 2, Step 2
Well	Well Position	Omit	Sample Name	Target Name	Task	Reporter	Quencher	RQ	RQ Min	RQ Max	CT	Ct Mean	Ct SD	Quantity	Normalized Quantity	Normalized Quantity Standard Error	Quantity Mean	Quantity SD	Efficiency	Y-Intercept	R(superscript 2)	Ct Threshold	Automatic Baseline	Baseline Start	Baseline End	Comments	Custom1	Custom2	Custom3	Custom4	Custom5	Custom6
25	B1	FALSE	Standard1	Target 1	STANDARD	SYBR	None				9.93435	9.93435		1000000					99.2801	30.2755	0.9991	0.2	TRUE	1	40
26	B2	FALSE	Standard2	Target 1	STANDARD	SYBR	None				13.7446	13.7446		100000					99.2801	30.2755	0.9991	0.2	TRUE	1	40
27	B3	FALSE	Standard3	Target 1	STANDARD	SYBR	None				16.9494	16.9494		10000					99.2801	30.2755	0.9991	0.2	TRUE	1	40
28	B4	FALSE	Standard4	Target 1	STANDARD	SYBR	None				20.4109	20.4109		1000					99.2801	30.2755	0.9991	0.2	TRUE	1	40
29	B5	FALSE	Standard5	Target 1	STANDARD	SYBR	None				23.7869	23.7869		100					99.2801	30.2755	0.9991	0.2	TRUE	1	40
30	B6	FALSE	Standard6	Target 1	STANDARD	SYBR	None				26.969	26.969		10					99.2801	30.2755	0.9991	0.2	TRUE	1	40
32	B8	FALSE	Standard7	Target 1	STANDARD	SYBR	None				30.0066	30.0066		1					99.2801	30.2755	0.9991	0.2	TRUE	1	40
33	B9	FALSE	NEG002	Target 1	UNKNOWN	SYBR	None				17.0145	17.2281	0.389464	9358.51			8343.57	2023.66	99.2801	30.2755	0.9991	0.2	TRUE	1	40
34	B10	FALSE	NEG002	Target 1	UNKNOWN	SYBR	None				17.2057	17.2281	0.389464	8202.09			8343.57	2023.66	99.2801	30.2755	0.9991	0.2	TRUE	1	40
35	B11	FALSE	NEG002	Target 1	UNKNOWN	SYBR	None				17.2008	17.2281	0.389464	8229.98			8343.57	2023.66	99.2801	30.2755	0.9991	0.2	TRUE	1	40
37	B13	FALSE	NEG003	Target 1	UNKNOWN	SYBR	None				17.3106	17.2281	0.389464	7629.88			8343.57	2023.66	99.2801	30.2755	0.9991	0.2	TRUE	1	40
39	B15	FALSE	NEG003	Target 1	UNKNOWN	SYBR	None				17.3588	17.2281	0.389464	7380.27			8343.57	2023.66	99.2801	30.2755	0.9991	0.2	TRUE	1	40
40	B16	FALSE	NEG003	Target 1	UNKNOWN	SYBR	None				17.3478	17.2281	0.389464	7436.75			8343.57	2023.66	99.2801	30.2755	0.9991	0.2	TRUE	1	40
45	B21	FALSE	NEG004	Target 1	UNKNOWN	SYBR	None				16.9692	17.2281	0.389464	9654.93			8343.57	2023.66	99.2801	30.2755	0.9991	0.2	TRUE	1	40
46	B22	FALSE	NEG004	Target 1	UNKNOWN	SYBR	None				17.0146	17.2281	0.389464	9357.53			8343.57	2023.66	99.2801	30.2755	0.9991	0.2	TRUE	1	40
47	B23	FALSE	NEG004	Target 1	UNKNOWN	SYBR	None				16.9713	17.2281	0.389464	9641.23			8343.57	2023.66	99.2801	30.2755	0.9991	0.2	TRUE	1	40
49	C1	FALSE	NEG005	Target 1	UNKNOWN	SYBR	None				17.779	17.2281	0.389464	5523.94			8343.57	2023.66	99.2801	30.2755	0.9991	0.2	TRUE	1	40
50	C2	FALSE	NEG005	Target 1	UNKNOWN	SYBR	None				17.9314	17.2281	0.389464	4973.07			8343.57	2023.66	99.2801	30.2755	0.9991	0.2	TRUE	1	40
51	C3	FALSE	NEG005	Target 1	UNKNOWN	SYBR	None				17.9299	17.2281	0.389464	4978.19			8343.57	2023.66	99.2801	30.2755	0.9991	0.2	TRUE	1	40
57	C9	FALSE	ECL001	Target 1	UNKNOWN	SYBR	None				16.8969	17.2281	0.389464	10148.7			8343.57	2023.66	99.2801	30.2755	0.9991	0.2	TRUE	1	40
58	C10	FALSE	ECL001	Target 1	UNKNOWN	SYBR	None				16.7944	17.2281	0.389464	10892.1			8343.57	2023.66	99.2801	30.2755	0.9991	0.2	TRUE	1	40
59	C11	FALSE	ECL001	Target 1	UNKNOWN	SYBR	None				16.8349	17.2281	0.389464	10592.2			8343.57	2023.66	99.2801	30.2755	0.9991	0.2	TRUE	1	40
61	C13	FALSE	ECL003	Target 1	UNKNOWN	SYBR	None				16.8052	17.2281	0.389464	10811.5			8343.57	2023.66	99.2801	30.2755	0.9991	0.2	TRUE	1	40
62	C14	FALSE	ECL003	Target 1	UNKNOWN	SYBR	None				16.846	17.2281	0.389464	10511.3			8343.57	2023.66	99.2801	30.2755	0.9991	0.2	TRUE	1	40
63	C15	FALSE	ECL003	Target 1	UNKNOWN	SYBR	None				16.789	17.2281	0.389464	10932.2			8343.57	2023.66	99.2801	30.2755	0.9991	0.2	TRUE	1	40
65	C17	FALSE	ECL004	Target 1	UNKNOWN	SYBR	None				16.8114	17.2281	0.389464	10765.2			8343.57	2023.66	99.2801	30.2755	0.9991	0.2	TRUE	1	40
66	C18	FALSE	ECL004	Target 1	UNKNOWN	SYBR	None				16.991	17.2281	0.389464	9511.08			8343.57	2023.66	99.2801	30.2755	0.9991	0.2	TRUE	1	40
67	C19	FALSE	ECL004	Target 1	UNKNOWN	SYBR	None				16.985	17.2281	0.389464	9550.43			8343.57	2023.66	99.2801	30.2755	0.9991	0.2	TRUE	1	40
69	C21	FALSE	ECL005	Target 1	UNKNOWN	SYBR	None				17.0194	17.2281	0.389464	9326.64			8343.57	2023.66	99.2801	30.2755	0.9991	0.2	TRUE	1	40
70	C22	FALSE	ECL005	Target 1	UNKNOWN	SYBR	None				17.0391	17.2281	0.389464	9200.5			8343.57	2023.66	99.2801	30.2755	0.9991	0.2	TRUE	1	40
71	C23	FALSE	ECL005	Target 1	UNKNOWN	SYBR	None				17.0284	17.2281	0.389464	9268.68			8343.57	2023.66	99.2801	30.2755	0.9991	0.2	TRUE	1	40
Analysis Type	Singleplex
Endogenous Control	Target 1
RQ Min/Max Confidence Level	95.0
Reference Sample	Sample 1
