# Supplementary material for: Integrated analysis of the transcriptome-wide m6A methylome in preeclampsia and healthy control placentas
Source: PeerJ. 2020 Sep 15;8:e9880. doi: 10.7717/peerj.9880 (PMC7500358; doi:10.7717/peerj.9880)
Supplement: Supplemental Information 8 [file peerj-08-9880-s008.zip › raw data/6.m6A levels of total RNA.xlsx]

## Sheet: Sheet1
	sample name	OD
	NC (Negative Contorl)	3.67994
		3.78071
	PC (Positive Control)	7.97134
		8.03013
PE	ECL001	6.75506
	ECL003	6.66473
	ECL004	6.61203
	ECL003	6.65915
	ECL003	6.61954
	ECL004	6.41983
	ECL004	6.41487
	ECL003	6.26251
	ECL004	6.22091
	ECL005	6.14479
	ECL003	6.03958
	ECL004	6.224
Control	NEG002	5.79936
	NEG003	5.58867
	NEG004	5.90686
	NEG003	5.92646
	ECL001	5.99435
	ECL003	6.25371
	NEG004	5.5216
	ECL005	5.39186
	ECL007	5.4917
	NEG005	6.32909
	ECL009	6.38282
	ECL011	6.08939
Summary	The m6A RNA methylation status was directly detected using the EpiQuik™ m6A RNA Methylation Quantification Kit (Colorimetric) according to the manufacturer’s protocol. The optical density (OD) at 450 nm was measured using a microplate reader (BIOTEK, Vermont, USA). The absolute amount of m6A was quantified, and the percentage of m6A within the total RNA was calculated.
