# Supplementary material for: Integrated analysis of the transcriptome-wide m6A methylome in preeclampsia and healthy control placentas
Source: PeerJ. 2020 Sep 15;8:e9880. doi: 10.7717/peerj.9880 (PMC7500358; doi:10.7717/peerj.9880)
Supplement: Supplemental Information 9 [file peerj-08-9880-s009.zip]

Archive with 25 entries (17 files):
- raw data-verify/
- raw data-verify/1.RAW DATA-MazF-qPCR/
- raw data-verify/1.RAW DATA-MazF-qPCR/1.description of MazF-qPCR.xlsx
- raw data-verify/1.RAW DATA-MazF-qPCR/2.raw data-HSPA1A.xls
- raw data-verify/1.RAW DATA-MazF-qPCR/3.group-HSPA1A.xls
- raw data-verify/1.RAW DATA-MazF-qPCR/4.Quantifies m6A levels of HSPA1A using MazF-qPCR.doc
- raw data-verify/1.RAW DATA-MazF-qPCR/5.Amplification Plot HSPA1A.jpg
- raw data-verify/1.RAW DATA-MazF-qPCR/6.Melt Curve Plot HSPA1A.jpg
- raw data-verify/2.RAW DATA-qRT-PCR(HSPA1Aú⌐/
- raw data-verify/2.RAW DATA-qRT-PCR(HSPA1Aú⌐/1.description of qRT-PCRú¿HSPA1Aú⌐.xlsx
- raw data-verify/2.RAW DATA-qRT-PCR(HSPA1Aú⌐/2.raw data-qRT-PCR/
- raw data-verify/2.RAW DATA-qRT-PCR(HSPA1Aú⌐/2.raw data-qRT-PCR/ACTB.xls
- raw data-verify/2.RAW DATA-qRT-PCR(HSPA1Aú⌐/2.raw data-qRT-PCR/HSPA1A.xls
- raw data-verify/2.RAW DATA-qRT-PCR(HSPA1Aú⌐/3.Amplification Plot-qRT-PCR/
- raw data-verify/2.RAW DATA-qRT-PCR(HSPA1Aú⌐/3.Amplification Plot-qRT-PCR/Amplification Plot ACTB.jpg
- raw data-verify/2.RAW DATA-qRT-PCR(HSPA1Aú⌐/3.Amplification Plot-qRT-PCR/Amplification Plot HSPA1A.jpg
- raw data-verify/2.RAW DATA-qRT-PCR(HSPA1Aú⌐/4.Melt Curve Plot-qRT-PCR/
- raw data-verify/2.RAW DATA-qRT-PCR(HSPA1Aú⌐/4.Melt Curve Plot-qRT-PCR/Melt Curve Plot ACTB.jpg
- raw data-verify/2.RAW DATA-qRT-PCR(HSPA1Aú⌐/4.Melt Curve Plot-qRT-PCR/Melt Curve Plot HSPA1A.jpg
- raw data-verify/2.RAW DATA-qRT-PCR(HSPA1Aú⌐/5.Standard Curve-qRT-PCR/
- raw data-verify/2.RAW DATA-qRT-PCR(HSPA1Aú⌐/5.Standard Curve-qRT-PCR/Standard Curve ACTB.png
- raw data-verify/2.RAW DATA-qRT-PCR(HSPA1Aú⌐/5.Standard Curve-qRT-PCR/Standard Curve HSPA1A.png
- raw data-verify/3.Western blot/
- raw data-verify/3.Western blot/1.description of qRT-PCR.xlsx
- raw data-verify/3.Western blot/2.Western blot.tif
