# Supplementary material for: Integrated analysis of the transcriptome-wide m6A methylome in preeclampsia and healthy control placentas
Source: PeerJ. 2020 Sep 15;8:e9880. doi: 10.7717/peerj.9880 (PMC7500358; doi:10.7717/peerj.9880)
Supplement: Supplemental Information 9 [file peerj-08-9880-s009.zip › raw data-verify/1.RAW DATA-MazF-qPCR/2.raw data-HSPA1A.xls]

## Sheet: Results
Block Type	384-Well Block
Calibration Background is expired	Yes
Calibration Background performed on	03-27-2018
Calibration Pure Dye ABY is expired	Yes
Calibration Pure Dye ABY performed on	03-27-2018
Calibration Pure Dye CY5 is expired	Yes
Calibration Pure Dye CY5 performed on	03-27-2018
Calibration Pure Dye FAM is expired	Yes
Calibration Pure Dye FAM performed on	03-27-2018
Calibration Pure Dye JUN is expired	Yes
Calibration Pure Dye JUN performed on	03-27-2018
Calibration Pure Dye MUSTANG PURPLE is expired	Yes
Calibration Pure Dye MUSTANG PURPLE performed on	03-27-2018
Calibration Pure Dye NED is expired	Yes
Calibration Pure Dye NED performed on	03-27-2018
Calibration Pure Dye ROX is expired	Yes
Calibration Pure Dye ROX performed on	03-27-2018
Calibration Pure Dye SYBR is expired	Yes
Calibration Pure Dye SYBR performed on	03-27-2018
Calibration Pure Dye TAMRA is expired	Yes
Calibration Pure Dye TAMRA performed on	03-27-2018
Calibration Pure Dye VIC is expired	Yes
Calibration Pure Dye VIC performed on	03-27-2018
Calibration ROI is expired	Yes
Calibration ROI performed on	03-27-2018
Calibration Uniformity is expired	Yes
Calibration Uniformity performed on	03-27-2018
Chemistry	SYBR_GREEN
Date Created	2020-06-17 11:44:31 AM CST
Experiment Barcode
Experiment Comment
Experiment File Name	E:\报告\RT-PCR处理中\pwpa 王瑾 1811066F 济南市妇幼保健院 Merip-PCR 实验报告 2020.06.22 zcl\2020-06-16_-2medip100.eds
Experiment Name	2020-06-16_-2medip100
Experiment Run End Time	2020-06-16 12:59:06 PM CST
Experiment Type	Relative Standard Curve
Instrument Name	272530213
Instrument Serial Number	272530213
Instrument Type	QuantStudio™ 5 System
Passive Reference	ROX
Post-read Stage/Step
Pre-read Stage/Step
Quantification Cycle Method	Ct
Signal Smoothing On	true
Stage where Melt Analysis is performed	Stage3
Stage/ Cycle where Ct Analysis is performed	Stage2, Step2
User Name
Well	Well Position	Omit	Sample Name	Target Name	Task	Reporter	Quencher	RQ	RQ Min	RQ Max	CT	Ct Mean	Ct SD	Quantity	Normalized Quantity	Normalized Quantity Standard Error	Quantity Mean	Quantity SD	Efficiency	Y-Intercept	R(superscript 2)	Slope	Automatic Ct Threshold	Ct Threshold	Automatic Baseline	Baseline Start	Baseline End	Amp Status	Comments	Cq Conf	CQCONF	PRFLOW	HIGHSD	Tm1	Tm2	Tm3	Tm4
313	N1	FALSE	Sample 1	Target 1	UNKNOWN	SYBR	None				22.1422	25.4005	3.19436										FALSE	0.1	TRUE	3	17	Amp		0.953221	N	N	Y	85.2829
314	N2	FALSE	Sample 1	Target 1	UNKNOWN	SYBR	None				22.2669	25.4005	3.19436										FALSE	0.1	TRUE	3	18	Amp		0.984612	N	N	Y	85.5028
316	N4	FALSE	Sample 1	Target 1	UNKNOWN	SYBR	None				22.242	25.4005	3.19436										FALSE	0.1	TRUE	3	18	Amp		0.984039	N	N	Y	85.5028
317	N5	FALSE	Sample 1	Target 1	UNKNOWN	SYBR	None				27.8453	25.4005	3.19436										FALSE	0.1	TRUE	3	23	Amp		0.987852	N	N	Y	85.5028
319	N7	FALSE	Sample 1	Target 1	UNKNOWN	SYBR	None				27.8691	25.4005	3.19436										FALSE	0.1	TRUE	3	23	Amp		0.986262	N	N	Y	85.5028
320	N8	FALSE	Sample 1	Target 1	UNKNOWN	SYBR	None				27.7549	25.4005	3.19436										FALSE	0.1	TRUE	3	23	Amp		0.990045	N	N	Y	85.7226
321	N9	FALSE	Sample 1	Target 1	UNKNOWN	SYBR	None				22.5355	25.4005	3.19436										FALSE	0.1	TRUE	3	18	Amp		0.982814	N	N	Y	85.5028
323	N11	FALSE	Sample 1	Target 1	UNKNOWN	SYBR	None				22.4445	25.4005	3.19436										FALSE	0.1	TRUE	3	18	Amp		0.985492	N	N	Y	85.2829
324	N12	FALSE	Sample 1	Target 1	UNKNOWN	SYBR	None				22.5714	25.4005	3.19436										FALSE	0.1	TRUE	3	18	Amp		0.985169	N	N	Y	85.5028
325	N13	FALSE	Sample 1	Target 1	UNKNOWN	SYBR	None				27.9491	25.4005	3.19436										FALSE	0.1	TRUE	3	23	Amp		0.988974	N	N	Y	85.5028
327	N15	FALSE	Sample 1	Target 1	UNKNOWN	SYBR	None				27.9098	25.4005	3.19436										FALSE	0.1	TRUE	3	23	Amp		0.989444	N	N	Y	85.7226
328	N16	FALSE	Sample 1	Target 1	UNKNOWN	SYBR	None				27.9423	25.4005	3.19436										FALSE	0.1	TRUE	3	23	Amp		0.984431	N	N	Y	85.7226
330	N18	FALSE	Sample 1	Target 1	UNKNOWN	SYBR	None				22.2282	25.4005	3.19436										FALSE	0.1	TRUE	3	18	Amp		0.987033	N	N	Y	85.9425
331	N19	FALSE	Sample 1	Target 1	UNKNOWN	SYBR	None				22.2005	25.4005	3.19436										FALSE	0.1	TRUE	3	17	Amp		0.983434	N	N	Y	85.9425
332	N20	FALSE	Sample 1	Target 1	UNKNOWN	SYBR	None				22.2911	25.4005	3.19436										FALSE	0.1	TRUE	3	18	Amp		0.985859	N	N	Y	85.7226
334	N22	FALSE	Sample 1	Target 1	UNKNOWN	SYBR	None				27.9632	25.4005	3.19436										FALSE	0.1	TRUE	3	23	Amp		0.990196	N	N	Y	85.7226
335	N23	FALSE	Sample 1	Target 1	UNKNOWN	SYBR	None				27.8182	25.4005	3.19436										FALSE	0.1	TRUE	3	23	Amp		0.987321	N	N	Y	85.5028
336	N24	FALSE	Sample 1	Target 1	UNKNOWN	SYBR	None				27.6065	25.4005	3.19436										FALSE	0.1	TRUE	3	23	Amp		0.984547	N	N	Y	85.2829
337	O1	FALSE	Sample 1	Target 1	UNKNOWN	SYBR	None				23.3077	25.4005	3.19436										FALSE	0.1	TRUE	3	19	Amp		0.985694	N	N	Y	85.2829
338	O2	FALSE	Sample 1	Target 1	UNKNOWN	SYBR	None				23.3055	25.4005	3.19436										FALSE	0.1	TRUE	3	19	Amp		0.977757	N	N	Y	85.2829
340	O4	FALSE	Sample 1	Target 1	UNKNOWN	SYBR	None				23.4109	25.4005	3.19436										FALSE	0.1	TRUE	3	19	Amp		0.985748	N	N	Y	85.5028
341	O5	FALSE	Sample 1	Target 1	UNKNOWN	SYBR	None				28.1764	25.4005	3.19436										FALSE	0.1	TRUE	3	24	Amp		0.983772	N	N	Y	85.5028
343	O7	FALSE	Sample 1	Target 1	UNKNOWN	SYBR	None				27.9659	25.4005	3.19436										FALSE	0.1	TRUE	3	23	Amp		0.98635	N	N	Y	85.5028
344	O8	FALSE	Sample 1	Target 1	UNKNOWN	SYBR	None				28.2714	25.4005	3.19436										FALSE	0.1	TRUE	3	24	Amp		0.988344	N	N	Y	85.2829
345	O9	FALSE	Sample 1	Target 1	UNKNOWN	SYBR	None				20.7533	25.4005	3.19436										FALSE	0.1	TRUE	3	16	Amp		0.976005	N	N	Y	85.2829
347	O11	FALSE	Sample 1	Target 1	UNKNOWN	SYBR	None				20.6821	25.4005	3.19436										FALSE	0.1	TRUE	3	16	Amp		0.977249	N	N	Y	85.0631
348	O12	FALSE	Sample 1	Target 1	UNKNOWN	SYBR	None				20.681	25.4005	3.19436										FALSE	0.1	TRUE	3	16	Amp		0.985643	N	N	Y	85.2829
349	O13	FALSE	Sample 1	Target 1	UNKNOWN	SYBR	None				28.5224	25.4005	3.19436										FALSE	0.1	TRUE	3	24	Amp		0.983549	N	N	Y	85.2829
350	O14	FALSE	Sample 1	Target 1	UNKNOWN	SYBR	None				28.5747	25.4005	3.19436										FALSE	0.1	TRUE	3	24	Amp		0.987217	N	N	Y	85.5028
352	O16	FALSE	Sample 1	Target 1	UNKNOWN	SYBR	None				28.6666	25.4005	3.19436										FALSE	0.1	TRUE	3	24	Amp		0.987881	N	N	Y	85.7226
353	O17	FALSE	Sample 1	Target 1	UNKNOWN	SYBR	None				22.8055	25.4005	3.19436										FALSE	0.1	TRUE	3	18	Amp		0.988588	N	N	Y	85.7226
355	O19	FALSE	Sample 1	Target 1	UNKNOWN	SYBR	None				22.8885	25.4005	3.19436										FALSE	0.1	TRUE	3	18	Amp		0.971915	N	N	Y	85.7226
356	O20	FALSE	Sample 1	Target 1	UNKNOWN	SYBR	None				22.8174	25.4005	3.19436										FALSE	0.1	TRUE	3	18	Amp		0.988837	N	N	Y	85.7226
357	O21	FALSE	Sample 1	Target 1	UNKNOWN	SYBR	None				28.6185	25.4005	3.19436										FALSE	0.1	TRUE	3	24	Amp		0.988719	N	N	Y	85.7226
359	O23	FALSE	Sample 1	Target 1	UNKNOWN	SYBR	None				28.6427	25.4005	3.19436										FALSE	0.1	TRUE	3	24	Amp		0.964209	N	N	Y	85.2829
360	O24	FALSE	Sample 1	Target 1	UNKNOWN	SYBR	None				29.0245	25.4005	3.19436										FALSE	0.1	TRUE	3	25	Amp		0.98163	N	N	Y	85.2829
361	P1	FALSE	Sample 1	Target 1	UNKNOWN	SYBR	None				22.0111	25.4005	3.19436										FALSE	0.1	TRUE	3	17	Amp		0.976713	N	N	Y	85.2829
362	P2	FALSE	Sample 1	Target 1	UNKNOWN	SYBR	None				21.8058	25.4005	3.19436										FALSE	0.1	TRUE	3	17	Amp		0.978651	N	N	Y	85.2829
363	P3	FALSE	Sample 1	Target 1	UNKNOWN	SYBR	None				22.2641	25.4005	3.19436										FALSE	0.1	TRUE	3	18	Amp		0.751442	Y	N	Y	85.0631
365	P5	FALSE	Sample 1	Target 1	UNKNOWN	SYBR	None				29.4473	25.4005	3.19436										FALSE	0.1	TRUE	3	25	Amp		0.984509	N	N	Y	85.2829
366	P6	FALSE	Sample 1	Target 1	UNKNOWN	SYBR	None				29.6232	25.4005	3.19436										FALSE	0.1	TRUE	3	25	Amp		0.986727	N	N	Y	85.5028
367	P7	FALSE	Sample 1	Target 1	UNKNOWN	SYBR	None				29.7515	25.4005	3.19436										FALSE	0.1	TRUE	3	25	Amp		0.989147	N	N	Y	85.2829
369	P9	FALSE	Sample 1	Target 1	UNKNOWN	SYBR	None				22.6622	25.4005	3.19436										FALSE	0.1	TRUE	3	18	Amp		0.98051	N	N	Y	85.2829
371	P11	FALSE	Sample 1	Target 1	UNKNOWN	SYBR	None				22.5831	25.4005	3.19436										FALSE	0.1	TRUE	3	18	Amp		0.978803	N	N	Y	85.0631
372	P12	FALSE	Sample 1	Target 1	UNKNOWN	SYBR	None				22.6662	25.4005	3.19436										FALSE	0.1	TRUE	3	18	Amp		0.988519	N	N	Y	85.2829
374	P14	FALSE	Sample 1	Target 1	UNKNOWN	SYBR	None				29.3981	25.4005	3.19436										FALSE	0.1	TRUE	3	25	Amp		0.982114	N	N	Y	85.5028
375	P15	FALSE	Sample 1	Target 1	UNKNOWN	SYBR	None				29.1629	25.4005	3.19436										FALSE	0.1	TRUE	3	24	Amp		0.978115	N	N	Y	85.5028
376	P16	FALSE	Sample 1	Target 1	UNKNOWN	SYBR	None				29.1521	25.4005	3.19436										FALSE	0.1	TRUE	3	25	Amp		0.982974	N	N	Y	85.5028
Analysis Type	Singleplex
Endogenous Control	Target 1
RQ Min/Max Confidence Level	95.0
Reference Sample	Sample 1
