# Supplementary material for: Integrated analysis of the transcriptome-wide m6A methylome in preeclampsia and healthy control placentas
Source: PeerJ. 2020 Sep 15;8:e9880. doi: 10.7717/peerj.9880 (PMC7500358; doi:10.7717/peerj.9880)
Supplement: Supplemental Information 9 [file peerj-08-9880-s009.zip › raw data-verify/1.RAW DATA-MazF-qPCR/3.group-HSPA1A.xls]

## Sheet: Results
Block Type	384-Well Block
Chemistry	SYBR_GREEN
Date Created	2020-06-17 11:44:31 AM CST
Experiment Barcode
Experiment Comment
Experiment File Name
Experiment Name	2020-06-16_-2medip100
Experiment Run End Time	2020-06-16 12:59:06 PM CST
Experiment Type	Relative Standard Curve
Instrument Name	272530213
Instrument Serial Number	272530213
Instrument Type	QuantStudio™ 5 System
Passive Reference	ROX
Post-read Stage/Step
Pre-read Stage/Step
Quantification Cycle Method	Ct
Signal Smoothing On	true
Stage where Melt Analysis is performed	Stage3
Stage/ Cycle where Ct Analysis is performed	Stage2, Step2
User Name
Well	Well Position	Sample Name	Target Name	Task	Reporter	Quencher	CT	Average Quantity	STDEV
313	N1	ECL001 MazF -	Target 1	UNKNOWN	SYBR	None	22.1422	22.217	0.0659636
314	N2		Target 1	UNKNOWN	SYBR	None	22.2669
316	N4		Target 1	UNKNOWN	SYBR	None	22.242
317	N5	ECL001 MazF +	Target 1	UNKNOWN	SYBR	None	27.8453	27.8231	0.0602544
319	N7		Target 1	UNKNOWN	SYBR	None	27.8691
320	N8		Target 1	UNKNOWN	SYBR	None	27.7549
321	N9	ECL003 MazF -	Target 1	UNKNOWN	SYBR	None	22.5355	22.5172	0.0654399
323	N11		Target 1	UNKNOWN	SYBR	None	22.4445
324	N12		Target 1	UNKNOWN	SYBR	None	22.5714
325	N13	ECL003 MazF +	Target 1	UNKNOWN	SYBR	None	27.9491	27.9337	0.0210275
327	N15		Target 1	UNKNOWN	SYBR	None	27.9098
328	N16		Target 1	UNKNOWN	SYBR	None	27.9423
330	N18	ECL004 MazF -	Target 1	UNKNOWN	SYBR	None	22.2282	22.2399	0.0464155
331	N19		Target 1	UNKNOWN	SYBR	None	22.2005
332	N20		Target 1	UNKNOWN	SYBR	None	22.2911
334	N22	ECL004 MazF +	Target 1	UNKNOWN	SYBR	None	27.9632	27.796	0.179346
335	N23		Target 1	UNKNOWN	SYBR	None	27.8182
336	N24		Target 1	UNKNOWN	SYBR	None	27.6065
337	O1	ECL005 MazF -	Target 1	UNKNOWN	SYBR	None	23.3077	23.3414	0.0602046
338	O2		Target 1	UNKNOWN	SYBR	None	23.3055
340	O4		Target 1	UNKNOWN	SYBR	None	23.4109
341	O5	ECL005 MazF +	Target 1	UNKNOWN	SYBR	None	28.1764	28.1379	0.156311
343	O7		Target 1	UNKNOWN	SYBR	None	27.9659
344	O8		Target 1	UNKNOWN	SYBR	None	28.2714
345	O9	NEG002 MazF -	Target 1	UNKNOWN	SYBR	None	20.7533	20.7055	0.0414238
347	O11		Target 1	UNKNOWN	SYBR	None	20.6821
348	O12		Target 1	UNKNOWN	SYBR	None	20.681
349	O13	NEG002 MazF +	Target 1	UNKNOWN	SYBR	None	28.5224	28.5879	0.073012
350	O14		Target 1	UNKNOWN	SYBR	None	28.5747
352	O16		Target 1	UNKNOWN	SYBR	None	28.6666
353	O17	NEG003 MazF -	Target 1	UNKNOWN	SYBR	None	22.8055	22.8371	0.0448792
355	O19		Target 1	UNKNOWN	SYBR	None	22.8885
356	O20		Target 1	UNKNOWN	SYBR	None	22.8174
357	O21	NEG003 MazF +	Target 1	UNKNOWN	SYBR	None	28.6185	28.7619	0.22773
359	O23		Target 1	UNKNOWN	SYBR	None	28.6427
360	O24		Target 1	UNKNOWN	SYBR	None	29.0245
361	P1	NEG004 MazF -	Target 1	UNKNOWN	SYBR	None	22.0111	22.027	0.229578
362	P2		Target 1	UNKNOWN	SYBR	None	21.8058
363	P3		Target 1	UNKNOWN	SYBR	None	22.2641
365	P5	NEG004 MazF +	Target 1	UNKNOWN	SYBR	None	29.4473	29.6074	0.152688
366	P6		Target 1	UNKNOWN	SYBR	None	29.6232
367	P7		Target 1	UNKNOWN	SYBR	None	29.7515
369	P9	NEG005 MazF -	Target 1	UNKNOWN	SYBR	None	22.6622	22.6372	0.0468699
371	P11		Target 1	UNKNOWN	SYBR	None	22.5831
372	P12		Target 1	UNKNOWN	SYBR	None	22.6662
374	P14	NEG005 MazF +	Target 1	UNKNOWN	SYBR	None	29.3981	29.2377	0.139007
375	P15		Target 1	UNKNOWN	SYBR	None	29.1629
376	P16		Target 1	UNKNOWN	SYBR	None	29.1521
Ct Threshold	0.1
