# Supplementary material for: Integrated analysis of the transcriptome-wide m6A methylome in preeclampsia and healthy control placentas
Source: PeerJ. 2020 Sep 15;8:e9880. doi: 10.7717/peerj.9880 (PMC7500358; doi:10.7717/peerj.9880)
Supplement: Supplemental Information 9 [file peerj-08-9880-s009.zip › raw data-verify/2.RAW DATA-qRT-PCR(HSPA1Aú⌐/1.description of qRT-PCRú¿HSPA1Aú⌐.xlsx]

## Sheet: Sheet1
SERIES
title	qRT-PCR
summary	mRNA levels of the HSPA1A were analysed in the PE and control samples using quantitative real-time PCR
SAMPLES
Sample name	title	source name	organism	description
Sample 1	NEG002	placenta	Homo sapiens	control
Sample 2	NEG003	placenta	Homo sapiens	control
Sample 3	NEG004	placenta	Homo sapiens	control
Sample 4	NEG005	placenta	Homo sapiens	control
Sample 5	ECL001	placenta	Homo sapiens	preeclampsia
Sample 6	ECL003	placenta	Homo sapiens	preeclampsia
Sample 7	ECL004	placenta	Homo sapiens	preeclampsia
Sample 8	ECL005	placenta	Homo sapiens	preeclampsia
raw data/raw numbers
file name
HSPA1A.xls
ACTB.xls
Amplification Plot HSPA1A
Amplification Plot ACTB
Melt Curve Plot HSPA1A
Melt Curve Plot ACTB
Standard Curve HSPA1A
Standard Curve ACTB
