# Supplementary material for: Integrated analysis of the transcriptome-wide m6A methylome in preeclampsia and healthy control placentas
Source: PeerJ. 2020 Sep 15;8:e9880. doi: 10.7717/peerj.9880 (PMC7500358; doi:10.7717/peerj.9880)
Supplement: Supplemental Information 9 [file peerj-08-9880-s009.zip › raw data-verify/2.RAW DATA-qRT-PCR(HSPA1Aú⌐/2.raw data-qRT-PCR/ACTB.xls]

## Sheet: Results
Block Type	384-Well Block
Calibration Background is expired	No
Calibration Background performed on	2020-01-14 10:37:30 AM CST
Calibration FAM is expired	No
Calibration FAM performed on	2020-01-14 10:54:35 AM CST
Calibration NED is expired	No
Calibration NED performed on	2020-01-14 11:19:42 AM CST
Calibration ROI is expired	No
Calibration ROI performed on	2020-01-14 10:26:14 AM CST
Calibration ROX is expired	No
Calibration ROX performed on	2020-01-14 11:36:32 AM CST
Calibration SYBR is expired	No
Calibration SYBR performed on	2020-01-14 11:11:51 AM CST
Calibration TAMRA is expired	No
Calibration TAMRA performed on	2020-01-14 11:03:01 AM CST
Calibration Uniformity is expired	No
Calibration Uniformity performed on	2020-01-14 10:45:22 AM CST
Calibration VIC is expired	No
Calibration VIC performed on	2020-01-14 11:28:10 AM CST
Chemistry	SYBR_GREEN
Experiment Barcode
Experiment Comments
Experiment File Name	E:\报告\RT-PCR处理中\pwpa 王瑾 1811066E 济南市妇幼保健院 mRNA实时定量PCR实验报告 2020.06.16 ydd\2020-06-16 -4sg2285.eds
Experiment Name	2020-06-16 -4sg2285
Experiment Run End Time	2020-06-16 18:01:09 PM CST
Experiment Type	Relative Standard Curve
Experiment User Name
Instrument Name	278881887
Instrument Serial Number	278881887
Instrument Type	ViiA 7
Passive Reference	ROX
Quantification Cycle Method	Ct
Signal Smoothing On	true
Stage/ Cycle where Analysis is performed	Stage 2, Step 2
Well	Well Position	Omit	Sample Name	Target Name	Task	Reporter	Quencher	RQ	RQ Min	RQ Max	CT	Ct Mean	Ct SD	Quantity	Normalized Quantity	Normalized Quantity Standard Error	Quantity Mean	Quantity SD	Efficiency	Y-Intercept	R(superscript 2)	Slope	Automatic Ct Threshold	Ct Threshold	Automatic Baseline	Baseline Start	Baseline End	Amp Status	Comments	Cq Conf	PRFLOW	Tm1	Tm2	Tm3	Tm4
97	E1	FALSE	Sample 1	Target 1	STANDARD	SYBR	None				8.17176	8.17176		1000000					103.904	27.7763	0.9992	-3.2318	FALSE	0.1	TRUE	3	5	Amp		0.962392	N	76.2633
98	E2	FALSE	Sample 1	Target 1	STANDARD	SYBR	None				11.6355	11.6355		100000					103.904	27.7763	0.9992	-3.2318	FALSE	0.1	TRUE	3	7	Amp		0.972951	N	76.2633
99	E3	FALSE	Sample 1	Target 1	STANDARD	SYBR	None				14.9423	14.9423		10000					103.904	27.7763	0.9992	-3.2318	FALSE	0.1	TRUE	3	10	Amp		0.9797	N	76.2633
100	E4	FALSE	Sample 1	Target 1	STANDARD	SYBR	None				18.2184	18.2184		1000					103.904	27.7763	0.9992	-3.2318	FALSE	0.1	TRUE	3	14	Amp		0.985506	N	76.2633
101	E5	FALSE	Sample 1	Target 1	STANDARD	SYBR	None				21.4321	21.4321		100					103.904	27.7763	0.9992	-3.2318	FALSE	0.1	TRUE	3	17	Amp		0.970535	N	76.2633
102	E6	FALSE	Sample 1	Target 1	STANDARD	SYBR	None				24.7042	24.7042		10					103.904	27.7763	0.9992	-3.2318	FALSE	0.1	TRUE	3	20	Amp		0.987264	N	76.2633
103	E7	FALSE	Sample 1	Target 1	STANDARD	SYBR	None				27.4603	27.4603		1					103.904	27.7763	0.9992	-3.2318	FALSE	0.1	TRUE	3	23	Amp		0.9884	N	76.2633
105	E9	FALSE	Sample 1	Target 1	UNKNOWN	SYBR	None				18.2988	18.3858	0.293904	856.22			822.141	178.697	103.904	27.7763	0.9992	-3.2318	FALSE	0.1	TRUE	3	14	Amp		0.954937	N	76.2633
106	E10	FALSE	Sample 1	Target 1	UNKNOWN	SYBR	None				18.3337	18.3858	0.293904	835.2			822.141	178.697	103.904	27.7763	0.9992	-3.2318	FALSE	0.1	TRUE	3	14	Amp		0.964739	N	76.2633
107	E11	FALSE	Sample 1	Target 1	UNKNOWN	SYBR	None				18.3664	18.3858	0.293904	815.956			822.141	178.697	103.904	27.7763	0.9992	-3.2318	FALSE	0.1	TRUE	3	14	Amp		0.958405	N	76.2633
110	E14	FALSE	Sample 1	Target 1	UNKNOWN	SYBR	None				18.0733	18.3858	0.293904	1005.45			822.141	178.697	103.904	27.7763	0.9992	-3.2318	FALSE	0.1	TRUE	3	14	Amp		0.970652	N	76.483
111	E15	FALSE	Sample 1	Target 1	UNKNOWN	SYBR	None				18.093	18.3858	0.293904	991.406			822.141	178.697	103.904	27.7763	0.9992	-3.2318	FALSE	0.1	TRUE	3	14	Amp		0.954698	N	76.483
112	E16	FALSE	Sample 1	Target 1	UNKNOWN	SYBR	None				18.1427	18.3858	0.293904	956.905			822.141	178.697	103.904	27.7763	0.9992	-3.2318	FALSE	0.1	TRUE	3	14	Amp		0.964165	N	76.7028
114	E18	FALSE	Sample 1	Target 1	UNKNOWN	SYBR	None				17.7679	18.3858	0.293904	1249.84			822.141	178.697	103.904	27.7763	0.9992	-3.2318	FALSE	0.1	TRUE	3	13	Amp		0.972921	N	76.7028
115	E19	FALSE	Sample 1	Target 1	UNKNOWN	SYBR	None				17.8366	18.3858	0.293904	1190.14			822.141	178.697	103.904	27.7763	0.9992	-3.2318	FALSE	0.1	TRUE	3	13	Amp		0.960074	N	76.7028
116	E20	FALSE	Sample 1	Target 1	UNKNOWN	SYBR	None				17.9636	18.3858	0.293904	1087.19			822.141	178.697	103.904	27.7763	0.9992	-3.2318	FALSE	0.1	TRUE	3	13	Amp		0.969937	N	76.483
117	E21	FALSE	Sample 1	Target 1	UNKNOWN	SYBR	None				18.7896	18.3858	0.293904	603.561			822.141	178.697	103.904	27.7763	0.9992	-3.2318	FALSE	0.1	TRUE	3	15	Amp		0.941681	N	76.483
118	E22	FALSE	Sample 1	Target 1	UNKNOWN	SYBR	None				18.8901	18.3858	0.293904	561.847			822.141	178.697	103.904	27.7763	0.9992	-3.2318	FALSE	0.1	TRUE	3	14	Amp		0.953728	N	76.2633
119	E23	FALSE	Sample 1	Target 1	UNKNOWN	SYBR	None				18.9257	18.3858	0.293904	547.779			822.141	178.697	103.904	27.7763	0.9992	-3.2318	FALSE	0.1	TRUE	3	15	Amp		0.945867	N	76.2633
121	F1	FALSE	Sample 1	Target 1	UNKNOWN	SYBR	None				18.49	18.3858	0.293904	747.188			822.141	178.697	103.904	27.7763	0.9992	-3.2318	FALSE	0.1	TRUE	3	14	Amp		0.953416	N	76.2633
122	F2	FALSE	Sample 1	Target 1	UNKNOWN	SYBR	None				18.4824	18.3858	0.293904	751.238			822.141	178.697	103.904	27.7763	0.9992	-3.2318	FALSE	0.1	TRUE	3	14	Amp		0.958832	N	76.2633
123	F3	FALSE	Sample 1	Target 1	UNKNOWN	SYBR	None				18.4783	18.3858	0.293904	753.419			822.141	178.697	103.904	27.7763	0.9992	-3.2318	FALSE	0.1	TRUE	3	14	Amp		0.962847	N	76.2633
125	F5	FALSE	Sample 1	Target 1	UNKNOWN	SYBR	None				18.4613	18.3858	0.293904	762.584			822.141	178.697	103.904	27.7763	0.9992	-3.2318	FALSE	0.1	TRUE	3	14	Amp		0.948384	N	76.2633
126	F6	FALSE	Sample 1	Target 1	UNKNOWN	SYBR	None				18.4445	18.3858	0.293904	771.799			822.141	178.697	103.904	27.7763	0.9992	-3.2318	FALSE	0.1	TRUE	3	14	Amp		0.960862	N	76.483
127	F7	FALSE	Sample 1	Target 1	UNKNOWN	SYBR	None				18.5001	18.3858	0.293904	741.821			822.141	178.697	103.904	27.7763	0.9992	-3.2318	FALSE	0.1	TRUE	3	14	Amp		0.946937	N	76.483
129	F9	FALSE	Sample 1	Target 1	UNKNOWN	SYBR	None				18.538	18.3858	0.293904	722.019			822.141	178.697	103.904	27.7763	0.9992	-3.2318	FALSE	0.1	TRUE	3	14	Amp		0.966026	N	76.2633
130	F10	FALSE	Sample 1	Target 1	UNKNOWN	SYBR	None				18.5597	18.3858	0.293904	710.97			822.141	178.697	103.904	27.7763	0.9992	-3.2318	FALSE	0.1	TRUE	3	14	Amp		0.959244	N	76.2633
131	F11	FALSE	Sample 1	Target 1	UNKNOWN	SYBR	None				18.6194	18.3858	0.293904	681.356			822.141	178.697	103.904	27.7763	0.9992	-3.2318	FALSE	0.1	TRUE	3	14	Amp		0.985051	N	76.2633
133	F13	FALSE	Sample 1	Target 1	UNKNOWN	SYBR	None				18.4447	18.3858	0.293904	771.676			822.141	178.697	103.904	27.7763	0.9992	-3.2318	FALSE	0.1	TRUE	3	14	Amp		0.988641	N	76.0435
134	F14	FALSE	Sample 1	Target 1	UNKNOWN	SYBR	None				18.3631	18.3858	0.293904	817.887			822.141	178.697	103.904	27.7763	0.9992	-3.2318	FALSE	0.1	TRUE	3	14	Amp		0.961482	N	76.483
135	F15	FALSE	Sample 1	Target 1	UNKNOWN	SYBR	None				18.3977	18.3858	0.293904	797.931			822.141	178.697	103.904	27.7763	0.9992	-3.2318	FALSE	0.1	TRUE	3	14	Amp		0.965939	N	76.483
Analysis Type	Singleplex
Endogenous Control	Target 1
RQ Min/Max Confidence Level	95.0
Reference Sample	Sample 1
