# Supplementary material for: Integrated analysis of the transcriptome-wide m6A methylome in preeclampsia and healthy control placentas
Source: PeerJ. 2020 Sep 15;8:e9880. doi: 10.7717/peerj.9880 (PMC7500358; doi:10.7717/peerj.9880)
Supplement: Supplemental Information 9 [file peerj-08-9880-s009.zip › raw data-verify/2.RAW DATA-qRT-PCR(HSPA1Aú⌐/2.raw data-qRT-PCR/HSPA1A.xls]

## Sheet: Results
Block Type	384-Well Block
Calibration Background is expired	No
Calibration Background performed on	2020-01-14 10:37:30 AM CST
Calibration FAM is expired	No
Calibration FAM performed on	2020-01-14 10:54:35 AM CST
Calibration NED is expired	No
Calibration NED performed on	2020-01-14 11:19:42 AM CST
Calibration ROI is expired	No
Calibration ROI performed on	2020-01-14 10:26:14 AM CST
Calibration ROX is expired	No
Calibration ROX performed on	2020-01-14 11:36:32 AM CST
Calibration SYBR is expired	No
Calibration SYBR performed on	2020-01-14 11:11:51 AM CST
Calibration TAMRA is expired	No
Calibration TAMRA performed on	2020-01-14 11:03:01 AM CST
Calibration Uniformity is expired	No
Calibration Uniformity performed on	2020-01-14 10:45:22 AM CST
Calibration VIC is expired	No
Calibration VIC performed on	2020-01-14 11:28:10 AM CST
Chemistry	SYBR_GREEN
Experiment Barcode
Experiment Comments
Experiment File Name	E:\报告\RT-PCR处理中\pwpa 王瑾 1811066E 济南市妇幼保健院 mRNA实时定量PCR实验报告 2020.06.16 ydd\2020-06-16 -4sg2285.eds
Experiment Name	2020-06-16 -4sg2285
Experiment Run End Time	2020-06-16 18:01:09 PM CST
Experiment Type	Relative Standard Curve
Experiment User Name
Instrument Name	278881887
Instrument Serial Number	278881887
Instrument Type	ViiA 7
Passive Reference	ROX
Quantification Cycle Method	Ct
Signal Smoothing On	true
Stage/ Cycle where Analysis is performed	Stage 2, Step 2
Well	Well Position	Omit	Sample Name	Target Name	Task	Reporter	Quencher	RQ	RQ Min	RQ Max	CT	Ct Mean	Ct SD	Quantity	Normalized Quantity	Normalized Quantity Standard Error	Quantity Mean	Quantity SD	Efficiency	Y-Intercept	R(superscript 2)	Slope	Automatic Ct Threshold	Ct Threshold	Automatic Baseline	Baseline Start	Baseline End	Amp Status	Comments	Cq Conf	PRFLOW	Tm1	Tm2	Tm3	Tm4
145	G1	FALSE	Sample 1	Target 1	STANDARD	SYBR	None				11.1266	11.1266		1000000					86.7909	33.4163	0.9993	-3.6852	FALSE	0.1	TRUE	3	7	Amp		0.981318	N	85.0538
146	G2	FALSE	Sample 1	Target 1	STANDARD	SYBR	None				14.9695	14.9695		100000					86.7909	33.4163	0.9993	-3.6852	FALSE	0.1	TRUE	3	10	Amp		0.986408	N	85.2735
147	G3	FALSE	Sample 1	Target 1	STANDARD	SYBR	None				18.8579	18.8579		10000					86.7909	33.4163	0.9993	-3.6852	FALSE	0.1	TRUE	3	14	Amp		0.981217	N	85.2735
148	G4	FALSE	Sample 1	Target 1	STANDARD	SYBR	None				22.6001	22.6001		1000					86.7909	33.4163	0.9993	-3.6852	FALSE	0.1	TRUE	3	18	Amp		0.985779	N	85.2735
149	G5	FALSE	Sample 1	Target 1	STANDARD	SYBR	None				25.9955	25.9955		100					86.7909	33.4163	0.9993	-3.6852	FALSE	0.1	TRUE	3	21	Amp		0.987297	N	85.2735
150	G6	FALSE	Sample 1	Target 1	STANDARD	SYBR	None				29.559	29.559		10					86.7909	33.4163	0.9993	-3.6852	FALSE	0.1	TRUE	3	25	Amp		0.986402	N	85.4933
161	G17	FALSE	Sample 1	Target 1	UNKNOWN	SYBR	None				27.2895	27.625	0.446205	45.9778			38.5715	9.48129	86.7909	33.4163	0.9993	-3.6852	FALSE	0.1	TRUE	3	23	Amp		0.970376	N	85.7131
162	G18	FALSE	Sample 1	Target 1	UNKNOWN	SYBR	None				27.4728	27.625	0.446205	41.0027			38.5715	9.48129	86.7909	33.4163	0.9993	-3.6852	FALSE	0.1	TRUE	3	23	Amp		0.962783	N	85.7131
163	G19	FALSE	Sample 1	Target 1	UNKNOWN	SYBR	None				27.4519	27.625	0.446205	41.542			38.5715	9.48129	86.7909	33.4163	0.9993	-3.6852	FALSE	0.1	TRUE	3	23	Amp		0.972765	N	85.7131
165	G21	FALSE	Sample 1	Target 1	UNKNOWN	SYBR	None				27.5279	27.625	0.446205	39.613			38.5715	9.48129	86.7909	33.4163	0.9993	-3.6852	FALSE	0.1	TRUE	3	23	Amp		0.924622	N	85.4933
167	G23	FALSE	Sample 1	Target 1	UNKNOWN	SYBR	None				27.4329	27.625	0.446205	42.038			38.5715	9.48129	86.7909	33.4163	0.9993	-3.6852	FALSE	0.1	TRUE	3	23	Amp		0.974281	N	85.2735
168	G24	FALSE	Sample 1	Target 1	UNKNOWN	SYBR	None				27.4253	27.625	0.446205	42.236			38.5715	9.48129	86.7909	33.4163	0.9993	-3.6852	FALSE	0.1	TRUE	3	23	Amp		0.971728	N	85.2735
170	H2	FALSE	Sample 1	Target 1	UNKNOWN	SYBR	None				27.8157	27.625	0.446205	33.0936			38.5715	9.48129	86.7909	33.4163	0.9993	-3.6852	FALSE	0.1	TRUE	3	23	Amp		0.964642	N	85.2735
171	H3	FALSE	Sample 1	Target 1	UNKNOWN	SYBR	None				27.9356	27.625	0.446205	30.706			38.5715	9.48129	86.7909	33.4163	0.9993	-3.6852	FALSE	0.1	TRUE	3	23	Amp		0.968912	N	85.2735
172	H4	FALSE	Sample 1	Target 1	UNKNOWN	SYBR	None				28.0066	27.625	0.446205	29.3727			38.5715	9.48129	86.7909	33.4163	0.9993	-3.6852	FALSE	0.1	TRUE	3	23	Amp		0.967947	N	85.2735
174	H6	FALSE	Sample 1	Target 1	UNKNOWN	SYBR	None				28.385	27.625	0.446205	23.1883			38.5715	9.48129	86.7909	33.4163	0.9993	-3.6852	FALSE	0.1	TRUE	3	24	Amp		0.975385	N	85.4933
175	H7	FALSE	Sample 1	Target 1	UNKNOWN	SYBR	None				28.6993	27.625	0.446205	19.0536			38.5715	9.48129	86.7909	33.4163	0.9993	-3.6852	FALSE	0.1	TRUE	3	24	Amp		0.966365	N	85.4933
176	H8	FALSE	Sample 1	Target 1	UNKNOWN	SYBR	None				28.583	27.625	0.446205	20.4904			38.5715	9.48129	86.7909	33.4163	0.9993	-3.6852	FALSE	0.1	TRUE	3	24	Amp		0.961541	N	85.2735
178	H10	FALSE	Sample 1	Target 1	UNKNOWN	SYBR	None				27.1306	27.625	0.446205	50.7748			38.5715	9.48129	86.7909	33.4163	0.9993	-3.6852	FALSE	0.1	TRUE	3	23	Amp		0.962882	N	85.2735
179	H11	FALSE	Sample 1	Target 1	UNKNOWN	SYBR	None				27.0891	27.625	0.446205	52.1116			38.5715	9.48129	86.7909	33.4163	0.9993	-3.6852	FALSE	0.1	TRUE	3	23	Amp		0.961613	N	85.2735
180	H12	FALSE	Sample 1	Target 1	UNKNOWN	SYBR	None				27.1122	27.625	0.446205	51.3627			38.5715	9.48129	86.7909	33.4163	0.9993	-3.6852	FALSE	0.1	TRUE	3	22	Amp		0.970923	N	85.2735
181	H13	FALSE	Sample 1	Target 1	UNKNOWN	SYBR	None				27.2358	27.625	0.446205	47.5466			38.5715	9.48129	86.7909	33.4163	0.9993	-3.6852	FALSE	0.1	TRUE	3	23	Amp		0.967425	N	85.2735
182	H14	FALSE	Sample 1	Target 1	UNKNOWN	SYBR	None				27.2317	27.625	0.446205	47.6671			38.5715	9.48129	86.7909	33.4163	0.9993	-3.6852	FALSE	0.1	TRUE	3	23	Amp		0.95956	N	85.4933
184	H16	FALSE	Sample 1	Target 1	UNKNOWN	SYBR	None				27.1675	27.625	0.446205	49.6196			38.5715	9.48129	86.7909	33.4163	0.9993	-3.6852	FALSE	0.1	TRUE	3	23	Amp		0.970848	N	85.7131
185	H17	FALSE	Sample 1	Target 1	UNKNOWN	SYBR	None				27.7846	27.625	0.446205	33.7431			38.5715	9.48129	86.7909	33.4163	0.9993	-3.6852	FALSE	0.1	TRUE	3	23	Amp		0.960179	N	85.7131
186	H18	FALSE	Sample 1	Target 1	UNKNOWN	SYBR	None				27.7603	27.625	0.446205	34.2598			38.5715	9.48129	86.7909	33.4163	0.9993	-3.6852	FALSE	0.1	TRUE	3	23	Amp		0.969656	N	85.7131
187	H19	FALSE	Sample 1	Target 1	UNKNOWN	SYBR	None				27.7932	27.625	0.446205	33.5635			38.5715	9.48129	86.7909	33.4163	0.9993	-3.6852	FALSE	0.1	TRUE	3	23	Amp		0.968621	N	85.7131
189	H21	FALSE	Sample 1	Target 1	UNKNOWN	SYBR	None				27.567	27.625	0.446205	38.6589			38.5715	9.48129	86.7909	33.4163	0.9993	-3.6852	FALSE	0.1	TRUE	3	23	Amp		0.945776	N	85.4933
190	H22	FALSE	Sample 1	Target 1	UNKNOWN	SYBR	None				27.5126	27.625	0.446205	39.9957			38.5715	9.48129	86.7909	33.4163	0.9993	-3.6852	FALSE	0.1	TRUE	3	23	Amp		0.960585	N	85.4933
192	H24	FALSE	Sample 1	Target 1	UNKNOWN	SYBR	None				27.5903	27.625	0.446205	38.099			38.5715	9.48129	86.7909	33.4163	0.9993	-3.6852	FALSE	0.1	TRUE	3	23	Amp		0.965356	N	85.2735
Analysis Type	Singleplex
Endogenous Control	Target 1
RQ Min/Max Confidence Level	95.0
Reference Sample	Sample 1
