# Supplementary material for: Integrated analysis of the transcriptome-wide m6A methylome in preeclampsia and healthy control placentas
Source: PeerJ. 2020 Sep 15;8:e9880. doi: 10.7717/peerj.9880 (PMC7500358; doi:10.7717/peerj.9880)
Supplement: Supplemental Information 9 [file peerj-08-9880-s009.zip › raw data-verify/3.Western blot/1.description of qRT-PCR.xlsx]

## Sheet: Sheet1
SERIES
title	Western blot
summary	HSP70 protein expression was assessed by Western blot.
SAMPLES
Sample name	title	source name	organism	description
Sample 1	ECL001	placenta	Homo sapiens	preeclampsia
Sample 2	ECL003	placenta	Homo sapiens	preeclampsia
Sample 3	ECL004	placenta	Homo sapiens	preeclampsia
Sample 4	ECL005	placenta	Homo sapiens	preeclampsia
Sample 5	NEG002	placenta	Homo sapiens	control
Sample 6	NEG003	placenta	Homo sapiens	control
Sample 7	NEG004	placenta	Homo sapiens	control
Sample 8	NEG005	placenta	Homo sapiens	control
raw data/raw numbers
file name
Western blot.TIF
